# Supplementary material for: Genome-wide CRISPR screen identifies ESPL1 limits the response of gastric cancer cells to apatinib
Source: Cancer Cell Int. 2024 Feb 24;24:83. doi: 10.1186/s12935-024-03233-4 (PMC10893712; doi:10.1186/s12935-024-03233-4)
Supplement: Supplementary file 2 — Additional file 2: Table S1. The sgRNA sequencing result of the drug-resistant AGS cells. [file 12935_2024_3233_MOESM2_ESM.xls]

## Sheet: Replicate 1
Table S2. The sgRNA sequencing result of the drug-resistant AGS cells
GeneID	GeneName	UID	sgRNA-Seq	abundance
NM_000617	SLC11A2	uid_001414	GGCCAACGCAAGCAGCAACT	1820869
NM_005668	ST8SIA4	uid_0037895	GTGTATGTGCGCGAGCTCGC	922271
NM_001256577	RPL10	uid_0022385	GCGGGCTTCTCGCGACCATG	439567
NM_015039	NMNAT2	uid_0044715	TGGGCTCTTGGTTCTGAGCT	381218
NM_033389	SSH2	uid_0058451	CTCATTGTGCCCCGCAGCTG	303644
NM_052920	KLHL29	uid_0058901	GCGACCGCCGGGGCTGCGGA	297460
NM_001206559	POLR1D	uid_0020193	ACCGCCCCTGCTGCCTTCCC	290988
NM_033089	ZCCHC3	uid_0058072	AGGGGGCGCAGAGCCGGCGC	194635
NM_001924	GADD45A	uid_0029665	GGAAAAGGGAGGAGCCACGC	189415
NM_001126181	NRGN	uid_009883	GGCGGGGAGAAGTGGAGGGA	156837
NM_030780	SLC25A32	uid_0055609	GTTTCGCGGACATAATTGTC	156028
NM_001184700	UGDH	uid_0017323	AGCCGCTGAGCTGGCCAAAG	146004
NM_021107	MRPS12	uid_0051974	GGTCTAAACGCGGAGTGGGC	145198
NM_003823	TNFRSF6B	uid_0033930	GATGGTACCAGGTGGGTGAG	142313
NM_003412	ZIC1	uid_0033037	GGGAATGCGGGCGCACCAAT	133235
NM_001256378	MCMBP	uid_0022250	GGAAGGGCACGCAGCGCCGC	119698
NM_145728	SYNM	uid_0062183	GCGGGCAGTCGGGTAACAGC	99001
NM_006825	CKAP4	uid_0040361	GCCGACCCCGCCTCCCGGTA	91327
NM_001001671	MAP3K15	uid_002373	AGGTGCCGGGACCGCCTGCG	79570
NM_021128	POLR2L	uid_0052005	ACGGGAAGCCCCTATCGCGG	75255
NM_005987	SPRR1A	uid_0038555	ATCAAAAAAGCTGAGCCAAC	72882
NM_002633	PGM1	uid_0031286	GGTCATAGGGCAAGGACGTG	67139
NM_201402	USP17L2	uid_0069151	GGGGTGTTCGCGGTTGGTGG	65257
NM_001256852	USP17L10	uid_0022573	GGGGTGTTCGCGGTTGGTGT	65113
NM_001031710	KLHL7	uid_005592	CAAGGCAGATTTCCAGGTTT	63747
NM_001143767	ZNF438	uid_0012616	GCCGCCGCAGGCGCCCCGGT	62369
NM_002838	PTPRC	uid_0031748	CTGAGTTTTGAATGCCCTAA	60933
NM_001130448	C15orf62	uid_0010757	TCCTCTGGGGACTCGTGTGG	60876
NM_020928	ZSWIM6	uid_0051671	AGGGCCCGCCGCTCCTTGTA	59867
NM_181678	PPP2R2B	uid_0066984	ATGGTTGAGCGGCCAGTAAG	52716
NM_181599	KRTAP13-1	uid_0066882	GTGTGAAGGATGACCCTGTA	51305
NM_001734	C1S	uid_0029226	CCCGCTGGAGCCCTGGATAG	50523
NM_001143762	EIF5A	uid_0012612	CCTCCCGTGGGGGGCACTTC	48768
NM_138780	SYTL5	uid_0060831	GAATGTCTCTGTTGATCAGC	47877
NM_002084	GPX3	uid_0030036	AGCTATTAGCCCCCTTGCCC	47715
NM_004135	IDH3G	uid_0034560	AGAAGAGGCGATGGCGGCGA	47632
NM_001042572	CHD2	uid_006736	GTGGGGGTCCTTAGGCTCCC	47579
NM_001114101	C1QC	uid_009515	CAGGGGACAGTTCCTCATTT	46973
NM_001863	COX6B1	uid_0029535	GGAGAGAGTGTTATAGATCC	46316
NM_001033953	CALCA	uid_005804	GCGGAGGGGTCCTTTGCCCC	44911
NM_004562	PRKN	uid_0035439	GCCCAGCAATCTTACGTCAC	43630
NM_002347	LY6H	uid_0030651	GAGTGAGCCCCCCGACCCCG	42665
NM_021002	IFNA6	uid_0051796	GAAGACCTTGCTTTATGTGT	41257
NM_015086	DDN	uid_0044825	ACATGGGGGAGGTAGCAGCG	40209
NM_182626	C2orf48	uid_0067486	GGGGCTCTGTTTCCCGTGCT	39824
NM_173079	RUNDC1	uid_0064754	CTGAAGTACCCAAGTCCCCG	36587
NM_213647	FGFR4	uid_0070261	GGGGGGGGGGCGTGGAAGGA	35803
NM_001042424	NSD2	uid_006637	GGGCAGGCACGCGGCGGGTG	34518
NM_198219	ING1	uid_0068213	GTTTCTAGTAGTAAGAGTCC	33305
NM_021944	C14orf93	uid_0052575	GGTCTGCCAAGGTCCAGGCG	32921
NM_147161	ACOT11	uid_0062321	GCTAGGCCACAGCCACGTCA	31640
NM_017554	PARP14	uid_0047720	GTTACTTTGGCCTTGGCTGT	30953
NM_014360	NKX2-8	uid_0043345	GCAGCCTCTGGGAGGTAACT	27959
NM_003372	VBP1	uid_0032946	GGTGCTGATTGGCTGCGCTC	27909
NM_001013623	ZC2HC1B	uid_004681	ATGACTTGCTTTTGGGATTT	27488
NM_001844	COL2A1	uid_0029482	GACTCCCAGAGAGGGGGGTC	27462
NM_019060	CRCT1	uid_0050195	GAGCACGTCTGTTGGGAAAT	27109
NM_001134946	GHRL	uid_0011238	ACGGAACAGAGGAGAGATGC	27082
NM_001543	NDST1	uid_0028853	AGGAGGACATCCTCTTTCTG	26644
NM_001031716	NABP1	uid_005604	TGCTTCCCCTCCCCAGCACC	26427
NM_205856	SPACA5	uid_0069595	GACACGGTGGGCACGCCATC	26275
NM_001012334	MDK	uid_004469	ACCGGGCGAGGCAATGCCAC	25617
NM_005632	CAPN15	uid_0037806	GCGCCGACGGGGCGGAAGCT	25579
NM_001172	ARG2	uid_0016515	CACGTCCCAGCCTTGCAGAG	25059
NM_145235	FANK1	uid_0061930	GTCGGGGCACAGGTCCTGCG	24507
NM_000455	STK11	uid_001064	GGCACGTCGTCCTCGCGAGG	24414
NM_182648	BAZ1A	uid_0067513	GTACATAATACATGTGACCT	24088
NM_001324	CSTF1	uid_0028410	GCCGTTGGCTCCACCACTTC	24073
NM_017754	UHRF1BP1	uid_0048064	AGAAGCGTTTCAGACCCGAG	24032
NM_001267040	JARID2	uid_0023321	GTCACAATGACAACAGAGTG	23804
NM_001256264	FLII	uid_0022147	CAACGACTTCAAGGTGAGCC	23272
NM_173602	DIP2B	uid_0065142	ATGCTTACGGCGCCCTCTAC	23016
NM_018986	SH3TC1	uid_0050041	GGTGACGGAGAGGCAGGCCC	22703
NM_022002	NR1I2	uid_0052674	TACAACCAGCTCCCTGTTAC	22501
NM_001278717	FXYD1	uid_0025103	AGCAGGGGACAGCCCGATTG	22201
NM_001130863	ENPP2	uid_0010890	GTAAGGGGGCGGGGATAAGG	21536
NM_001122740	ESR1	uid_009703	TAAATATAGCTGTCTGTGGC	21411
NM_001098630	IRF5	uid_008363	GCAGTTGCCAGGTCAGTGCG	21119
NM_015394	ZNF10	uid_0045418	GTGGCCTGAACGCCAGGCTG	20777
NM_033224	PURB	uid_0058284	GCGGGACGGAGTGACTTCAC	20532
NM_001167819	FHL1	uid_0015791	GCTGGATCAGAGCCCTCCTG	20487
NM_001136506	SLC22A24	uid_0011906	AAATATCATTTTGGGCTTTC	20431
NM_001039349	EFEMP1	uid_006105	GGTGGCAAATATTTGTTGAA	20080
NM_001244767	MOB1B	uid_0021549	GGCCCTCCGGCTGCGGCATG	19672
NM_005986	SOX1	uid_0038553	TGGCAAGTGGTTTGTGCATC	19621
NM_016340	RAPGEF6	uid_0046917	GATTTAGGTGAGGTCTCGCG	19609
NM_001243081	ELF5	uid_0021078	GGGTTGAGGAAGCCCAATCT	19550
NM_005937	MLLT6	uid_0038440	GGAGGGGGCGAGGAGGCGCG	19222
NM_012291	ESPL1	uid_0041856	CGCCGCGCTGCGCGCTCCCG	19067
NM_015156	RCOR1	uid_0044958	GCCCCCCCTCGCGCTCCCAT	18619
NM_004585	RARRES3	uid_0035493	GACTCTGGCTGCTCCCAAGG	18569
NM_018078	LARP1B	uid_0048714	AGGACGAAGGGGACGACTCC	18520
NM_002077	GOLGA1	uid_0030018	GCTCTGGCCGCTCGCTGACG	17906
NM_001145113	MYADML2	uid_0013242	GGGTGTCCGCGGAGACTGGA	17455
NM_130442	ELMO1	uid_0059856	AGTACCAAGACGGGGAGCTA	16936
NM_032520	GNPTG	uid_0057215	GGCACCCCAGGTCCGCGCCA	16745
NM_006212	PFKFB2	uid_0039015	GCCTAACTGGCTCGGGAAGG	16632
NM_014222	NDUFA8	uid_0043061	GAAGCTAAAAACAGGCGCCA	16556
NM_016529	ATP8A2	uid_0047218	AGGGATCCGCAATATTACGC	16410
NM_001270364	ALDH1L1	uid_0023477	ATGACTGCAAGCCTGTGTCC	16301
NM_001080518	LIPK	uid_007672	AGAAGAAAAGAGGGAATGAA	16108
NM_001195059	PLEKHO2	uid_0018268	GCGGGGCCTGGGTTGGAGAC	16014
NM_201453	CBWD3	uid_0069184	CGACAGCTGGACACGCCCCT	16002
NM_001198774	PI4KB	uid_0018786	AGCAAATTTTACTTCTCTCT	16000
NM_001130009	GEN1	uid_0010589	TACGCATGCGTCCGCTAGGC	15862
NM_015076	CDK19	uid_0044809	GGTGGAGGAGGTGGCTGCTG	15853
NM_019023	PRMT7	uid_0050118	GCGAGCACAAGAGCCTCCGC	15583
NM_001198950	MYO16	uid_0018903	CAGATTTACTTCATCCAGTT	15506
NM_001076786	QSER1	uid_007037	GGGCTCCGTGTGACGGGGGC	15494
NM_032937	C9orf37	uid_0057853	GATCGGCCCCGCCCCGACTC	15362
NM_017709	FAM46C	uid_0047991	GGCGAGGGCTGCCCTCTGAT	15347
NM_004428	EFNA1	uid_0035146	GAGCAGATCTGCGGGGGCAG	15242
NM_024531	SLC52A2	uid_0054179	GCTTCCCCGAGCGCCGTCGG	15214
NM_032935	MT4	uid_0057847	GGCCGAGCAGTACGGTCATT	15087
NM_198699	KRTAP10-12	uid_0068676	GGAGGGAGTGAGTGAGCGTC	14872
NM_001136239	PRDM6	uid_0011820	GCGCTCTGGCGATGTGGGTC	14828
NM_001855	COL15A1	uid_0029512	ATCACTGATTCCAGCCTTCC	14817
NM_001010888	ZC3H12B	uid_004285	GTTTCTTCTTAAGAAACTAC	14804
NM_138450	ARL11	uid_0060595	AGAGGTCAGAATTCTCTGCG	14713
NM_001135865	NPIPB5	uid_0011590	TTGAGCACCTGCCGCGGACA	14659
NM_001243116	NFKBIB	uid_0021086	AGCGGTCGGTGACAGCCTCA	14562
NM_001171949	KXD1	uid_0016493	GTAAATGCTACAGTGGTCAG	14498
NM_001201329	PPP1R3B	uid_0019524	GCAGCGCGCCCGGAGTGATC	14437
NM_197941	ADAMTS6	uid_0068029	AGGGGAGGTAGAGGTACAAT	14312
NM_002076	GNS	uid_0030015	CCGGGAAAAGGGCGGAGAAC	14072
NM_006137	CD7	uid_0038847	CTGAGAGCTGCCCTGAGAGC	13853
NM_001198609	MAP7	uid_0018722	ACAGGTTGTGCAGTGGTGGG	13740
NM_001145139	CXorf49B	uid_0013270	GGCGTGCTGGTTGGCAGACG	13730
NM_001282462	SPIN2B	uid_0025653	GTTCGTGCCACAGTCGTCCT	13712
NM_001160264	FEZF1	uid_0014444	AGTGATTGTCCCCGAGTCAT	13667
NM_015462	NOL11	uid_0045546	GGGCGAGTGCTTGCCAAACC	13580
NM_001810	CENPB	uid_0029406	GGAGCTGGGAGCGCGGCGAG	13562
NM_152716	PATL1	uid_0063419	CGTGCGCAGTCTCTCGCCAC	13534
NM_001257990	FBXO7	uid_0022819	AGTCCCTGCTGTGCACCTGG	13283
NM_173516	PNLDC1	uid_0064979	GCGTCGCCCACACCTGCCTG	13095
NM_001419	ELAVL1	uid_0028601	ATTGGCCGGCGTAGCTGTCG	13062
NM_001173525	TROVE2	uid_0016878	TCGGCTGCCAGGTACAGGTG	13021
NM_145665	non	uid_0062145	CACCCCTCGCCCGCAAGCCC	13007
NM_021628	ALOXE3	uid_0052332	GTCGGGCGTGCCAAAGGCTG	13005
NM_001105556	THEMIS2	uid_009157	GAAGCCGCCCCGCCAGCCCG	12615
NM_015230	ARAP2	uid_0045103	GGTGCTCCCGCGCCTCGCCT	12611
NM_001243224	RAD9A	uid_0021127	CAAAAATTAGCTGGGCGTGG	12602
NM_003634	NIPSNAP1	uid_0033510	AAAAAATTAGCTGGGCGTGG	12584
NM_001145966	MKI67	uid_0013885	ACGTAGCCTGTAGGGCCACC	12530
NM_002632	PGF	uid_0031281	CACCTGGGATGGGGGCATCC	12530
NM_152605	ZNF781	uid_0063209	GCTCTGGGACTAAGCCCCTC	12321
NM_001257173	DDX19B	uid_0022658	GGCACGCGCCCCAGGAACTC	12241
NM_145861	EDARADD	uid_0062250	GGTTCTTTCTGTACTTCTCA	12200
NM_001172560	SSTR5	uid_0016629	GGCTGTGGGCGAGTGCGCCA	12117
NM_001128912	PCBP2	uid_0010457	TGCATTGCGTGGGGAAGGCT	12056
NM_198926	FAM212B	uid_0068764	GGCTTCAAATGCCGCCGCCA	12037
NM_207312	TUBA3E	uid_0069854	GGCCAATCAGAACTGGGATC	11890
NM_020802	CEP126	uid_0051416	GCGGCCCCTCCAGCTTCGAG	11789
NM_001167	XIAP	uid_0015711	GGAGACTGACGGACCGCGCC	11765
NM_012290	TLK1	uid_0041853	GGCGGCCGCGGGAGCAGGCT	11660
NM_001098576	TMBIM6	uid_008329	GTACGTCTGAACCTAGTACT	11547
NM_006034	TP53I11	uid_0038647	ACTTGCCAGGAAAGTCATCC	11407
NM_152638	CCER1	uid_0063291	GGGGCTTGTGACGCAGCGTT	11365
NM_005764	PDZK1IP1	uid_0038078	GGCATTCGAGGTCATCTTCC	11225
NM_022476	AKTIP	uid_0053168	GTGTGAGAGCCAGTTGGCGC	10995
NM_001159746	ABR	uid_0014336	GCTGCTGTTGGGAACACAGC	10709
NM_014282	HABP4	uid_0043179	GGTGCGCCCCCTTTCCGACA	10702
NM_004565	PEX14	uid_0035449	GGAACAGAGCCTGTCGATGT	10686
NM_004526	MCM2	uid_0035356	GAGCGCACGCGCACAGCGCC	10656
NM_173791	PDZD8	uid_0065297	GTCAGAGGCGTGCTCGCTCC	10574
NM_006492	ALX3	uid_0039629	GGAACCATCCACGTCACGTG	10519
NM_005761	PLXNC1	uid_0038068	GCGGAGAGGAGCGAGGCGGG	10475
NM_032756	HPDL	uid_0057538	CGGCGACCCCGCAGTATCCG	10275
NM_001020818	MYADM	uid_005172	GGGTTGGAGGCCTGCATTTC	10256
NM_001289401	ZNF135	uid_0027762	GGGGTGCCTGGGCATCAACG	10058
NM_001007530	CDRT15	uid_003893	GACCTACTCAGGACTCCACT	10051
NM_018322	SAYSD1	uid_0049210	AGGCGCACGGCGGCCGGCGC	9944
NM_001256063	CNTN1	uid_0022042	GGGATATCACTCTCACCCCC	9932
NM_021977	SLC22A3	uid_0052648	GGCCGCGAGCCGGACGCACC	9882
NM_001276395	LDLRAD1	uid_0024292	GGAATAGCCTGGCCGGAGAG	9880
NM_001002914	KCTD11	uid_002647	GGTGCTGAGCCGCCGCATTC	9832
NM_000697	ALOX12	uid_001566	ACCGCTCTGCTCGCAGGTTT	9790
NM_001290474	C2CD2L	uid_0028119	GCGGGAGGGCTAGCAGCGAG	9747
NM_006358	SLC25A17	uid_0039354	GGAGGAACTGGTCAGGGCCC	9662
NM_005895	GOLGA3	uid_0038357	GCCGCCCGGCCCGGATGCTC	9538
NM_001161576	SAMD4A	uid_0014588	AGTGAGACCTCGGCTAGCGG	9517
NM_025250	TTYH3	uid_0055370	GCGGGGGATAGACCAATGGT	9440
NM_001031836	KCNU1	uid_005654	AATCCCCCGGTGCCAGCTCA	9438
NM_001080	ALDH5A1	uid_007336	GGAGAGAGGGCGCTGCTCTG	9396
NM_000301	PLG	uid_00677	AAGGAGACATGACGGCAGCG	9344
NM_198924	TRIM73	uid_0068759	GCACGGTGAGTTGCCAGGTG	9054
NM_032779	CCDC142	uid_0057562	TCTACGGCCCAGCTGCCCAC	9050
NM_214461	C2orf27B	uid_0070289	CGGCGCGCTCCCGGGGGCAG	9047
NM_173833	SCARA5	uid_0065379	GGACACGGATTGGCCACACT	9005
NM_020154	EMC7	uid_0050571	CTTCCGCCTCGCTAGTCGAT	8990
NM_007127	VIL1	uid_0040960	GCTCTGGGCTCCCAGGGACC	8904
NM_001143962	CAPN8	uid_0012776	AACTTTCCAGGGCCCATCCC	8860
NM_016369	CLDN18	uid_0046968	GGCTCTGCGCTGAACCCACC	8854
NM_033060	KRTAP4-1	uid_0058026	TACTCATCCAGTCGATTGTC	8838
NM_024709	C1orf115	uid_0054528	AGATGGAGTCCTATTATTTG	8832
NM_016474	CCDC174	uid_0047123	GGGCGGAAGGTAACAAGGAT	8816
NM_025055	CCDC33	uid_0055063	CAGCTTGAGCAGCATGGGGC	8734
NM_001980	STX2	uid_0029802	GTGTAGCGGAACTGCCAGCC	8705
NM_003601	SMARCA5	uid_0033452	GGACGCGAGCTCAGTGTTTT	8692
NM_001001662	ZNF782	uid_002347	GCTGAGGCTGAGCGTTGGTC	8672
NM_001142345	CMKLR1	uid_0012182	GGTCACACCCACATCCACAC	8671
NM_001193370	DIDO1	uid_0018036	GCAGACCCGAAGGGCGCGTC	8621
NM_001166600	FAM122B	uid_0015676	AATTGGGCGCCAGGGTCCCC	8549
NM_001024212	S100A13	uid_005210	AGGAATTCAGGAAGGAGCTT	8515
NM_006802	SF3A3	uid_0040306	TGTGGTGGAGCGATGCCGAG	8434
NM_001242361	NRDC	uid_0020651	GGCGGCACCGACAGAGAAGC	8433
NM_001267561	TJP3	uid_0023356	GGTCCTGAGGCGGAAACTCC	8358
NM_001040023	SIRPA	uid_006346	GCGCAGACCGACAGACCGCG	8325
NM_014281	PUF60	uid_0043175	GCGTCTAGGGGCGTGCGCCG	8192
NM_001282495	ZNF343	uid_0025707	TGAATCTGAGGAACTGGGCC	8191
NM_001007097	NTRK2	uid_003832	CCAGGGAGGGGAGGGGAATC	8175
NM_001008693	CST9	uid_004042	GAGATAGTGCCCTGAACATG	8144
NM_001243661	NUDT7	uid_0021326	GGTGCGAGATCTGGGATCGG	8023
NM_001130446	CC2D2B	uid_0010750	GGGAGCGGAGCACGCGCCTT	8013
NM_005606	LGMN	uid_0037744	TGGGGAATCCGAGGTACTTG	7990
NM_000707	AVPR1B	uid_001594	GGGGGACGCTGTGCAGAGTG	7928
NM_014943	ZHX2	uid_0044519	GGTTACTGGCCAAGGTAGGG	7913
NM_145008	YPEL4	uid_0061716	AGGGGAGAGGCAGGTTGTTA	7797
NM_001198633	RUNX1T1	uid_0018738	CGCCGGAGCCGGCCTGATGC	7760
NM_145178	ATOH7	uid_0061879	GGTGCTGAGATAGAAGCCGA	7708
NM_152857	WTAP	uid_0063623	GAGGCAGTGGCGCTGGCCTG	7624
NM_138615	DHX30	uid_0060700	AGCTGCCTGCAGTGTGAAAG	7607
NM_004450	ERH	uid_0035196	TCAGTAGCTGCTCTAGCTGC	7554
NM_182662	AADAT	uid_0067520	AACGAGGGTGGGGCCGCTCC	7552
NM_002574	PRDX1	uid_0031159	ACTAATACCCCACCCTGTTG	7542
NM_001257335	ATP5F1A	uid_0022742	GGTCTTTTGAGTCGACCTTG	7518
NM_001290331	DENND1C	uid_0028102	AGCTGGGGGTCTGCCTTCCC	7461
NM_172002	HSCB	uid_0064540	CCACATCTGCTGCTCCTCAT	7420
NM_022036	GPRC5C	uid_0052686	GAGTCAGAGCCAACGTGTCC	7333
NM_174938	FRMD3	uid_0065553	TCTCAGGCTCTGGGCGTCCT	7330
NM_022087	GALNT11	uid_0052792	TCTCGCTGCCCTGACGTCAC	7322
NM_006898	HOXD3	uid_0040516	GAAGGCGTCTGGATGGTCAC	7278
NM_001012302	ANO9	uid_004460	GCTGGGGTACTCTCCTGGCC	7242
NM_139168	SREK1	uid_0061069	TTGGGGGGTTAACTACTGCA	7242
NM_014760	TATDN2	uid_0044152	GCCTTAGGAAGCTCGTCCAT	7215
NM_017849	TMEM127	uid_0048270	GGGTATGGCGGCCGCAGCAG	7168
NM_015171	XPO6	uid_0044993	GAGGGCGGGGCTGCACCTGA	7159
NM_001110	ADAM10	uid_009256	GCTACGTGTTAGAGCTGCTG	7154
NM_016200	LSM8	uid_0046647	GGAAGACGCTTCCTGAAGTT	7109
NM_022169	ABCG4	uid_0052978	GGGCCGACTTGGAGGCAGTG	7107
NM_000373	UMPS	uid_00851	GACCCCATCCAGAAGAAACC	7106
NM_001289121	ZCCHC7	uid_0027695	ATGCGCACATCAGGCGCGGC	7105
NM_145020	CFAP53	uid_0061738	GGTCGGCGGGATTTGGCCGA	7067
NM_133450	ANKS3	uid_0060125	GTCGGCACCGGGACAGCTCC	7054
NM_014625	NPHS2	uid_0043837	GACACAGCTGTCGGGGTTCC	7026
NM_001199944	SH3GL1	uid_0019472	GCGCGCGCGGGGGCCGGCAC	6965
NM_014256	B3GNT3	uid_0043133	AGAACTTCGCCTGGGCCACC	6944
NM_003371	VAV2	uid_0032943	GCGGGCAACGGGCAGCGCGC	6902
NM_001195144	ANKRD44	uid_0018318	CTGCGCGGCTCGGCTGCGGG	6892
NM_001277083	POTEJ	uid_0024383	GGGGTTGGCAGGTTTTGGCT	6808
NM_001042625	CAPSL	uid_006766	GACAGTGAGCTGAGCCAATC	6805
NM_030895	ZNF696	uid_0055718	GGGCAGGAAGCCCTGCCTCG	6769
NM_201443	TEAD4	uid_0069174	ACGCTGGAATGCGCGGAATG	6767
NM_016569	TBX3	uid_0047295	GGTTTTCACAGGTCGAGTGC	6745
NM_203404	AMPD2	uid_0069444	GATCGGGCAGACTGCAGCGG	6737
NM_001003681	HMGXB4	uid_002690	AACTCGGAGCCTGCTGAGCG	6703
NM_001563	IMPG1	uid_0028899	GCATTCAGGGTCCTGGAGCT	6685
NM_019852	METTL3	uid_0050422	GTGGTTGCCATGTTGGTGAC	6657
NM_018133	MSL2	uid_0048831	GTGTGCGACTGAGGCGCGAG	6586
NM_006369	LRRC41	uid_0039381	GTTTCTTAGCAAAGCCTCCT	6579
NM_001004492	OR2B11	uid_003044	GATGCGGAAGGGTCAGAACC	6578
NM_001258316	ECT2	uid_0022975	GGAGTTTGCAGAGAAGTGCC	6526
NM_173827	COX18	uid_0065363	CTGCAGTTTTGGTCCGGCCT	6500
NM_001199918	PGM3	uid_0019456	TAACAGCCCCAGACCCCGCT	6483
NM_183075	CYP2U1	uid_0067780	GTCGCTGAGTGGCGGCGGCG	6471
NM_001290000	NFIL3	uid_0027889	CGCCCACTGTCGTTTGGTGC	6467
NM_178125	TRIM50	uid_0066226	GTGCGAGGTATGATCCGTAA	6447
NM_001024455	RTL5	uid_005233	TTCCCTAGCTGCAGCTAACT	6429
NM_000876	IGF2R	uid_001938	GTCACGTGAGCGGGGGGCGG	6414
NM_001243947	PPP1R14A	uid_0021444	GTGGCGGGGTGGGGGGCTGT	6351
NM_052840	CELF6	uid_0058738	ACACAGGGCATTCGAGGGTC	6316
NM_001282436	BLOC1S2	uid_0025611	CGTAGCTTCAATTTCGGCTC	6295
NM_001134437	PHLDB2	uid_0011078	GCAGGACTAGCAGTCTGTCC	6289
NM_002461	MVD	uid_0030892	ACGCATTACCTCTCAGCCAA	6273
NM_018134	IQCC	uid_0048832	GCGGAGACAGCCCTCGGTTA	6241
NM_001163524	ITPRIPL1	uid_0014814	GCACCGTAGCAAGCAGCTGG	6187
NM_001100122	SBNO2	uid_008731	TGCGTGTTGACAGCGCCTGT	6176
NM_001167871	DMAC2	uid_0015821	AAAGTGCGTGCACCTTTAAG	6174
NM_016647	THEM6	uid_0047430	GCGAGGGTGCACGCGCGCCC	6174
NM_182619	CLEC18A	uid_0067476	GCTGAGGCCGCACCTGCACG	6170
NM_001166060	GLRB	uid_0015405	TGCCAGGAGCTCCACTTAGG	6167
NM_013235	DROSHA	uid_0042284	GGCGGAAGCGCTCCCTCACC	6139
NM_003468	FZD5	uid_0033139	CGAGCGCGCCTGGCAGCACC	6137
NM_032730	RTN4IP1	uid_0057506	GCACGAGGACCATGCTGGGC	6133
NM_006563	KLF1	uid_0039795	AAACTTCACGTTGGCCTGTC	6066
NM_015112	MAST2	uid_0044871	GGTCCTCCGACTGCGCGCCA	6032
NM_001145073	USP27X	uid_0013178	GGAGCCGAAGCAGGAGCTGG	6000
NM_001242680	ZNF729	uid_0020805	ACTCAGGATCTGAGGAGGCG	5992
NM_058229	FBXO32	uid_0059313	CGCGGTTGTGCAACCGGGAG	5992
NM_001171976	CDHR2	uid_0016502	GTGTGTGCCGGCCAACTTTT	5978
NM_006412	AGPAT2	uid_0039468	CCCGACACGGTCCCCTCACC	5952
NM_001204402	PRPS1	uid_0019967	AGGGATGCTGGTGACGTCTG	5936
NM_153339	PUSL1	uid_0063985	GCGGGGCCGGGCTTAGGGAG	5883
NM_001099661	EIF3CL	uid_008600	GGGGACAAGCCTGAGGGAAC	5831
NM_001114309	ELF3	uid_009572	CACTTGGCCCGGATCTTAGC	5824
NM_016084	RASD1	uid_0046458	AGGTCGCCGGGACTGGGAGC	5824
NM_005272	GNAT2	uid_0036977	ACGACTACTTCCATCCTTTA	5811
NM_001127457	CRY2	uid_0010068	GATGGTGATGGTGACGATGT	5799
NM_006497	HIC1	uid_0039643	CATCTGTGCGCCTCCAGCTC	5786
NM_001283034	FAM92A	uid_0026203	GTGCTTCTCACAGCCTTCGC	5746
NM_001168303	KLHL13	uid_0015927	GAGGCGTGAGGGCCACTTAG	5716
NM_001005197	OR8D4	uid_003362	GGTATGGAAAAGTGTGTTTC	5711
NM_006219	PIK3CB	uid_0039034	TTGGCCTCCTGTTACATTAT	5708
NM_003851	CREG1	uid_0033992	AAGAGGGCAGGCAGAGCGAT	5707
NM_019042	PUS7	uid_0050153	CTCTGCCGCTGGTGCGACTC	5701
NM_003768	PEA15	uid_0033801	GAATTGTTTCGCAGTTCAGG	5611
NM_017966	VPS37C	uid_0048494	GGGCGGCCAACGGGGTCGCG	5592
NM_000168	GLI3	uid_00354	GGAAGGCGGGAGAGCGGCGC	5586
NM_001017995	SH3PXD2B	uid_005082	GGGGCCGGACGTGGCCGGCG	5576
NM_001278682	TGIF1	uid_0025065	ACAGACGAGCAGGCACGGCG	5573
NM_016201	AMOTL2	uid_0046651	GCGGACACACCGCGGCCTGG	5509
NM_002116	HLA-A	uid_0030104	AGTTGGGGAATCCCCAAGGC	5496
NM_138329	NLRP6	uid_0060366	GCAATGCTCTGCGTGTGCCA	5464
NM_015544	TMEM98	uid_0045686	AGTTGTCCATAGCTAGTGAG	5397
NM_152633	FANCB	uid_0063276	TGCTTTCACAACACTCCCCA	5387
NM_001009894	C12orf29	uid_004159	GACGCACGTGGGAACCCACC	5382
NM_001102371	FOXRED2	uid_008936	AAGGACCCAGTTCCCCATCC	5358
NM_012113	CA14	uid_0041512	AGGATGGCCCCACTCGGAGC	5355
NM_015380	SAMM50	uid_0045394	GGTGAAGGTGGGTCTGCGAG	5285
NM_001178030	SF1	uid_0017165	GGCCGGGGCCTGGATTGGGC	5267
NM_080597	OSBPL1A	uid_0059471	CCCTAGTAGCTGGCAAAACC	5253
NM_001013660	FRRS1	uid_004742	GCCACTGCACTCCAGCCTGG	5242
NM_145040	CAVIN3	uid_0061771	GCGGAGTTGGCCTTCTGGGG	5234
NM_019555	ARHGEF3	uid_0050340	AGGGACCTCTCTCTCCCCGC	5223
NM_005546	ITK	uid_0037608	GTTTCGGCCTTTGACATCAG	5222
NM_005851	CDK2AP2	uid_0038253	GCCACGTACCGTTCTTCCTG	5192
NM_014773	DELE1	uid_0044173	GGGGCGGTGACGTGCGGCAA	5190
NM_001146095	FAN1	uid_0013966	AGGCGTGCGGGGGCGTGCAG	5183
NM_033426	CIPC	uid_0058520	GAGCGTAGGCCTCTGAGCGC	5176
NM_001289986	TIPIN	uid_0027877	GGCGGGACCGGCGTGCTGGG	5152
NM_018012	KIF26B	uid_0048574	GGCTCCGCGTGGCCCGGGAG	5152
NM_130786	A1BG	uid_0059932	GGGTGAACTTCTGAGGCCTC	5132
NM_031449	ZMIZ2	uid_0056114	ATGCATGAGCGGCGCGGCGG	5110
NM_003726	SKAP1	uid_0033710	ATCCTTCTACCGTGGGGCTC	5107
NM_004628	XPC	uid_0035584	GCGCAGGGTTTGAAACATGG	5093
NM_031944	MIXL1	uid_0056324	GGAGGCGTGAACTTGGGTCC	5065
NM_001063	TF	uid_006965	GACTGCGCAGATAGGACTGG	5050
NM_014399	TSPAN13	uid_0043432	AGTTTCCCCAGGAGCAGGTG	5033
NM_019845	RPRM	uid_0050410	AGGAAGCAAAGGGGCGAACC	5031
NM_033529	CDK11A	uid_0058623	CGCAGTTTCTTTTGGAGTCC	5026
NM_024759	NIPAL2	uid_0054608	ACCCGTTGCGGACGGCCGCG	5016
NM_014458	KLHL20	uid_0043548	GAAGTAGTCGTGCCCTTTGC	4994
NM_000894	LHB	uid_001977	CCCCAGCCCTCTCCCCTCAG	4990
NM_004043	ASMT	uid_0034353	CACGGCCAGGCGCCCTCTCC	4978
NM_194325	ZNF30	uid_0067980	GACCTGGTGTGTTAATGCCC	4969
NM_053064	GNG2	uid_0059103	TCCCCATCAAGCCAGCTAGC	4961
NM_001282451	ESRRA	uid_0025638	GTGCGCCGCAGTGGCTCGGC	4957
NM_032875	FBXL20	uid_0057779	GCCGCGCACCGGCTGCTCCC	4935
NM_198889	ANKRD17	uid_0068741	GGAGCCTGACGATGGGAGGG	4880
NM_001135181	SLC5A9	uid_0011354	GTGGCAGTTGGGAGAAAAGG	4875
NM_001288718	STAT5A	uid_0027486	GGGCTTGCCCGGGGCCACCC	4866
NM_005808	CTDSPL	uid_0038170	GGGAGCTGGGGCGCGGGCCC	4854
NM_024501	HOXD1	uid_0054118	GGACAGGTATTGGGCGAGGT	4843
NM_001128303	LACC1	uid_0010343	CGGGAATGGTGGGTCGCGTG	4842
NM_001206626	TRIM49B	uid_0020205	GACAGGAACTAGGAGTAGAA	4801
NM_033267	IRX2	uid_0058326	CGGGGGAGGGGCAGAGAGAC	4762
NM_001281295	M1AP	uid_0025215	TGCGCTTCAGGTGGCGCTTC	4737
NM_001256167	ZNF620	uid_0022117	GGCGCTGCAGGACCCCTGCC	4689
NM_175872	ZNF792	uid_0065785	CCTCAGCCTGACGAGAGGCT	4686
NM_025212	CXXC4	uid_0055271	GGGAGCCACAGAGAAAGGCG	4683
NM_020680	SCYL1	uid_0051173	GGACGTGAATTGGGGCGGGG	4677
NM_001256447	BCAP31	uid_0022306	GAGTCACTGTCGCTTCAGCC	4636
NM_007283	MGLL	uid_0041275	TGGGTAGCGGGAGCCCACGC	4636
NM_138971	BACE1	uid_0060941	GTCTGGGATGCCCTCTGCCG	4636
NM_007246	KLHL2	uid_0041190	GGGCACGCCCGCCCCGCACC	4632
NM_001256417	NBPF3	uid_0022273	GCCGAGAAAAGGAGTAACCT	4631
NM_001291006	LRRC74B	uid_0028144	ACCGACAACACCGGGTTGCC	4624
NM_005517	HMGN2	uid_0037538	ATGAGGAGGGGTGCGCGAGT	4616
NM_001025237	TSPAN4	uid_005385	GCTTCTTGGAGGAGGGTCCA	4604
NM_000698	ALOX5	uid_001570	CAGGAACAGACACCTCGCTG	4602
NM_206901	RTN2	uid_0069684	AACCATTCCATAGCTGTTCC	4580
NM_001130929	STMP1	uid_0010917	GGCCTCACCGCCTGAACCGG	4572
NM_001143775	CTDNEP1	uid_0012630	GGGCCGCGGCAGCGGAGAAC	4572
NM_020375	TIGAR	uid_0050855	AAGCGCCGCAGCCCTGGGCG	4549
NM_015284	SZT2	uid_0045206	GGCTGGCAAGCTTCGGGTAC	4546
NM_001198902	YY1AP1	uid_0018876	AATGGAACAGTCCCGCGGTG	4539
NM_178314	RILPL1	uid_0066328	GGGATCCGAGTTGCGCTCAA	4531
NM_001080140	CT47A7	uid_007346	AAAGGAAAAGCTCTGGATTC	4529
NM_024746	HHIPL2	uid_0054587	ACACTAGCAGCACTAGAGTG	4516
NM_002844	PTPRK	uid_0031758	AACAGGGCAGCGAGCTGCGC	4502
NM_001129908	FAM198A	uid_0010556	GGTGATGCACCAAGGCTGGA	4492
NM_006150	PRICKLE3	uid_0038875	GCTCCTCCCACGAGGGTGTC	4491
NM_014582	OBP2A	uid_0043740	AATGAGGACACTCCCCCTCC	4485
NM_145894	KLK12	uid_0062277	AGCTTTGTCAGTGGTCTGTC	4483
NM_001271015	UBE2W	uid_0023742	GAGTACTTTCTGTCTCAGTC	4475
NM_006426	DPYSL4	uid_0039500	CAGCGGTTCCAGCGCTGGGG	4473
NM_017516	RAB39A	uid_0047658	AGGCGGGGCCAGGCCCGGCT	4436
NM_001168375	KIAA0319	uid_0015977	GTGGAGCAAGGTTGCACCCC	4405
NM_003896	ST3GAL5	uid_0034079	GGCCAGTCAGCCCTGCGGTG	4393
NM_033191	KRTAP9-4	uid_0058231	CCTTAAGGTTAAACAGATTA	4386
NM_173506	LYPD4	uid_0064957	GGGCGTCGAGTACCCCTTAT	4375
NM_001083620	GRIA2	uid_007962	CCCGGCACCCCGCACCACCG	4374
NM_015341	NCAPH	uid_0045316	GGTTTTCATACTATTTCAGG	4351
NM_001279356	LYPLA1	uid_0025164	CAGGCTGAGGGCTGGTCTCT	4339
NM_003713	PLPP3	uid_0033680	GAAGGGGGTGGGGGAAAATG	4294
NM_000581	GPX1	uid_001334	GAGGAGCACGCGTCCCGCTC	4284
NM_001039617	ZDHHC19	uid_006193	CCGACATGTGCTGGGGAACC	4272
NM_001271960	SLC39A1	uid_0024117	GGGAGGTCAACGGGCTATGC	4272
NM_001278206	SLC43A3	uid_0024619	GCGCGGGAGGCTGTGAGCAA	4272
NM_001006628	CHRM2	uid_003776	GCTAGTCTGTGACCTGTTCG	4259
NM_012289	KEAP1	uid_0041851	GCGACAGCAGGCGTGGGCGG	4258
NM_015888	HOOK1	uid_0046047	AGAACCGGGATAGGTTGCGC	4251
NM_002067	GNA11	uid_0029996	TGGCCGCCGGCCCCTCCCAT	4235
NM_001163437	TBCK	uid_0014799	GGGTGAGGGAATGGAAGACG	4220
NM_152523	CCNYL1	uid_0063056	GGGATAGCGGCGTGAGGGGC	4220
NM_152476	ZNF560	uid_0062967	GTGCGGAGGTATCAAGGGGT	4213
NM_005782	ALYREF	uid_0038121	GCGGGGAGGCGCGTGCGCAC	4189
NM_201649	SLC6A9	uid_0069276	TGGGCTCCTGCTAGGGTAGT	4188
NM_173812	DPY19L2	uid_0065342	GTGCGTGGGGCTGCCCTCAC	4178
NM_002107	H3F3A	uid_0030089	GCGAGCGCGCGCCAGCGAAC	4164
NM_145719	TIGD3	uid_0062177	GTGGCGCCCCGTCCCTCCCC	4156
NM_152240	ZMAT3	uid_0062489	GGAACAAAGGCACGAGTGAG	4144
NM_005421	TAL2	uid_0037308	CTGATGCCTCGAAAGGTGAG	4142
NM_004731	SLC16A7	uid_0035807	ATGATTACTCAAGTGAGCTA	4140
NM_015311	OBSL1	uid_0045246	AGAGCCCAGACTGGCTCCAC	4125
NM_020834	HOMEZ	uid_0051493	TTGGCTGCGTGGGCCTCAGC	4125
NM_020696	KIAA1143	uid_0051197	GGCACCGGCTGCATTGTTTT	4119
NM_001134851	TCF7	uid_0011213	CCAGGGCCTGAGCGCGACGA	4110
NM_001244583	TFEC	uid_0021486	CAAGTGTCTGTAAATGCTGG	4093
NM_148962	OXER1	uid_0062440	AGGGCTCAGCAGGGGCAAGA	4086
NM_032518	COL25A1	uid_0057210	CAGCAGCGGGAGCGGCAGGC	4063
NM_001184	ATR	uid_0017309	CGTGCGTCGGTCAAGTTTCC	4037
NM_001177355	MSLN	uid_0017033	CTGTCCAAGGCTCCTGTGCG	4035
NM_021727	FADS3	uid_0052389	CTCGGTCTCCATTGGCCGCC	4030
NM_145274	TMEM99	uid_0062009	GGCCACGGCGGCAGTTCCAG	4025
NM_020470	YIF1A	uid_0051036	GCGGAGCGACTTGCGGTGCC	4010
NM_001145312	ETV3	uid_0013430	CCCGCCAGTCCTGCGCCGTG	3999
NM_012274	HYPM	uid_0041811	GAGGTCTGATAAGGGACCAG	3998
NM_015250	BICD2	uid_0045136	GGACCTTGTGGTCGGAGCGC	3997
NM_015559	SETBP1	uid_0045715	GGTCCTGCAGCCGGCTGGCG	3997
NM_001005855	ATP8B2	uid_003731	GTCTTAGCCCTTCCGAGCCT	3981
NM_175085	GART	uid_0065651	GGGTGCCACGCAGTGTTTCC	3980
NM_004513	IL16	uid_0035324	TCTGCATGTCTAGGAGGTGC	3962
NM_001128425	MUTYH	uid_0010363	GATTGAGCGTTGTGATCCAA	3961
NM_001037160	CYS1	uid_005897	AGTCCCCCCACTCCCGCCCA	3958
NM_001198973	KIAA1522	uid_0018921	GCTGCTGGATTGAGTATCTT	3952
NM_001137610	FAM86B2	uid_0011986	CTGCCCCCGCGCACTGCCCT	3936
NM_001256871	USP17L3	uid_0022595	GAGTTCTATAAGGGATGATG	3922
NM_014181	LGALSL	uid_0042999	GGGACGGGCCTGTCCGGGTC	3915
NM_144571	CNOT6L	uid_0061244	GGGCGGGCGCGCAGGGAACC	3890
NM_199135	FOXD4L3	uid_0068898	AAAGGCAAAGGCATCTTTGC	3875
NM_001025107	ADAR	uid_005352	GGATGCTGCATTTTTGCCCA	3870
NM_001256270	KIF22	uid_0022159	CGGGCGGCTCGACGCAGCAG	3805
NM_001007532	STH	uid_003901	GGCAGGGTATGGCAGAACCC	3798
NM_001164479	C5orf63	uid_0015090	GTGTCCCGTCTACGCTCTCA	3787
NM_007191	WIF1	uid_0041087	GGTGGCGAGTGATGTCCCAG	3779
NM_145167	PIGM	uid_0061846	CTCCGACGAGCAGCGAGCTG	3770
NM_020771	HACE1	uid_0051353	GAGTACGCCCAGTCGCTGCG	3766
NM_003286	TOP1	uid_0032760	TGGGACGCCGTGGGAGGAGT	3755
NM_001105520	C17orf100	uid_009128	GGGCGAAGTTCCGGAAACCA	3753
NM_001115113	WDR26	uid_009646	GGGGGCCGGGGAGAGGGTCG	3749
NM_001085454	GIT1	uid_008066	CGGCCGCGCCCCCTAGAGAA	3747
NM_001040444	PHF11	uid_006487	GTGCCTGTTGGTGGGGGAGG	3743
NM_004168	SDHA	uid_0034623	GGTAGAGCGGGCCCTGTTCC	3742
NM_002917	RFNG	uid_0031921	CGGCGTGCCGTCCACTTCCG	3738
NM_001286810	DCAF10	uid_0027057	GCGCCACTGCACTCCAGCCT	3727
NM_206923	YY2	uid_0069711	CGCGCCACTGCACTCCAGCC	3723
NM_001256613	HTR3E	uid_0022406	TGCGCCACTGCACTCCAGCC	3717
NM_031886	KCNA7	uid_0056218	GCGCCACTGCACTCCAGCCC	3717
NM_005558	LAD1	uid_0037634	CGCCTCCCCGCGCTGTGCCG	3707
NM_018286	TMEM100	uid_0049141	AAAAGCTGGCTCCTGTCTCT	3701
NM_014825	URB1	uid_0044276	GCGATAGGGATCCAGAGTCT	3694
NM_032753	RAX2	uid_0057534	GGCTGGGGGGATAGTCTTAC	3677
NM_003721	RFXANK	uid_0033701	CGCGGTCGCTATGGAGGAGC	3671
NM_015688	FAM184B	uid_0045897	GGCTAGGAGCTGCCGGCCTT	3668
NM_080662	PEX11G	uid_0059565	CCGACACGTGTGTGCTCTCC	3639
NM_032458	PHF6	uid_0057116	GCGGCGGAGCGGAGAATAGA	3627
NM_152369	SLC44A3	uid_0062740	GAGACGCAGCGCCCGCGAGC	3626
NM_005235	ERBB4	uid_0036892	TGCGCGTGTGGGAGTGTGCT	3623
NM_007054	KIF3A	uid_0040841	GCACTGAGGCGGAGGTAACC	3617
NM_001099784	FBXL19	uid_008681	GGCAGCTCCCGGCGGGTCGG	3605
NM_173470	MMGT1	uid_0064873	GGCTACACCCACCCTCGTGC	3602
NM_182769	CREM	uid_0067598	ACGCCACTGCACTCCAGCCT	3602
NM_001093730	DYTN	uid_008127	TGAGAAGCGTGGTCAGTATC	3598
NM_001007261	SETD4	uid_003874	GGAACCGGCCAAAACTGCAG	3592
NM_001278668	RAB23	uid_0025055	GCTGGGCCAGACACCAGTAA	3584
NM_006888	CALM1	uid_0040496	GGTCTCGGGTCAGGTGTGGC	3573
NM_145170	CFAP70	uid_0061857	GAGAAAGCAAAATGTAAAGG	3562
NM_181508	HPS5	uid_0066812	GCCGTTGCGGGCTGGAGACA	3546
NM_022473	ZNF106	uid_0053158	GTCCGGAATCCTCACATTCC	3540
NM_006003	UQCRFS1	uid_0038590	GGATCGTAAAGTCGGCCCAC	3539
NM_138700	TRIM40	uid_0060733	AGGGCAAGGTGTCATTGTCA	3532
NM_175922	PRR18	uid_0065850	ACACCAGCCGGGCACAGCCC	3532
NM_001932	MPP3	uid_0029687	CGACGCCGGCTAGCGGAGCC	3520
NM_000777	CYP3A5	uid_001722	GTTCTTATCAGAAACTCAAG	3514
NM_052959	PANX3	uid_0058982	TGCCTGCCACCCCAGCCTTA	3500
NM_080862	SPSB4	uid_0059752	TCTTGGCGAAGTTGGCGCTC	3495
NM_003338	UBE2D1	uid_0032875	GAGGTCAGCAGTAAGTTACC	3494
NM_001017415	USP1	uid_004970	TAGGGCCATCCAATGAGACA	3478
NM_032219	SLC49A3	uid_0056668	GAAGTTGGACCCTCCTCCTT	3476
NM_000683	ADRA2C	uid_001530	CTCGGCAGCTGCGGGGAGCC	3473
NM_005620	S100A11	uid_0037776	CTCAGTTCTGTGGTTAGCGC	3457
NM_002953	RPS6KA1	uid_0031993	GCTGGGAATGCCGCGCCGCG	3454
NM_006070	TFG	uid_0038717	GACGTCTGTCCAACTTTAAG	3452
NM_178507	OAF	uid_0066475	GCGCACCTCGCGGCCCTTAA	3450
NM_138300	PYGO2	uid_0060345	CGGCCCACACCAGCTCACCG	3448
NM_001071775	MZT1	uid_006988	AAGCCCCCAGTACCGACTCC	3447
NM_018339	RFK	uid_0049240	AAGCCCGGGATCCAGACATT	3444
NM_007226	NXPH2	uid_0041150	GAAGCGCCGCGCTGTGTCCC	3441
NM_001136017	CCND3	uid_0011652	TTGCCAACGCCGGGAGGCAG	3436
NM_001127208	TET2	uid_009942	GGGGCGCGCAGTGGAGACCT	3433
NM_001289024	KIF6	uid_0027645	GGGCATACCAGGGAGAAATG	3427
NM_032792	ZBTB45	uid_0057593	AGTCGGAGGTGGGGTCGAAT	3420
NM_001284417	LYSMD4	uid_0026434	GCGGGGCGAGGGCCACTTCC	3415
NM_000989	RPL30	uid_002187	GATCTGTTGCGTCCAGCTCA	3414
NM_001243241	ZSCAN31	uid_0021158	TCCTGATCGCTTACAAGCTG	3398
NM_139209	GRK7	uid_0061097	AAAGCTGCTGGGACACCTGC	3392
NM_001282786	PRTFDC1	uid_0026006	TGCTTCCCGCCGGCGGGCCC	3384
NM_000491	C1QB	uid_001133	GGGGAGAACACGCTGTCCTG	3368
NM_001242875	ELP2	uid_0020973	TCGTTCGCGGAGCGGGGCCA	3360
NM_005990	STK10	uid_0038561	CTCGCGGAGCGTGGTGTGGG	3356
NM_199227	METAP1D	uid_0068955	GCCCTAGCCGCTTCCCAGCC	3352
NM_020827	CFAP97	uid_0051476	GGCTGGACCGCCTTCTTCCG	3339
NM_001123392	TBC1D3H	uid_009806	ACTCTGGGTGCTGCTGACCC	3333
NM_024628	SLC12A8	uid_0054356	GTCGGGCCTTCGCGCCTACC	3331
NM_000561	GSTM1	uid_001293	GCTGGGTAGGGAAGCTGGCG	3329
NM_001805	CEBPE	uid_0029396	AGGCCAGGGTTTGTTTTTTG	3326
NM_145080	NSMCE1	uid_0061822	AGGAGGCGGAGGGCGACAAG	3323
NM_033185	KRTAP3-3	uid_0058222	GTACCCTCTCCACTGGGAGT	3314
NM_005318	H1F0	uid_0037085	CAAACGGCGCCGAGGACCGC	3310
NM_014329	EDC4	uid_0043277	GCTTTAGGTGGCCCAGTGCG	3307
NM_178868	CMTM8	uid_0066678	GGGTGGCTGGGTTGGCAGCC	3299
NM_020216	RNPEP	uid_0050693	AAGAGGCCGGTGGGATCGTG	3291
NM_003108	SOX11	uid_0032377	GCTTCGGCGACGACGGCCGC	3287
NM_001720	BMP8B	uid_0029191	GCGACACCGGCCGCAGCCCC	3284
NM_000235	LIPA	uid_00526	GAGCCCACATGCTCTCTGTC	3278
NM_001010924	FAM171A1	uid_004340	GGGCGCGGGAGGGAGCGGCC	3266
NM_001660	ARF4	uid_0029051	GTCTCACCCTGAGTCTGATT	3258
NM_001100588	RC3H2	uid_008786	ATTCGCAGTTTGGGTGGCTG	3243
NM_018584	CAMK2N1	uid_0049595	GCGACGTCACGGGGCCGCGC	3235
NM_000026	ADSL	uid_0033	GTAGCGCGGCTAAGTAACGT	3228
NM_001197242	TSPY1	uid_0018641	CTACCCGGCACAAGCTCCAA	3224
NM_001282469	TSPY10	uid_0025662	GCTACCCGGCACAAGCTCCA	3224
NM_152245	CPT1B	uid_0062496	ATGAAGACGACCCTGAGGTG	3223
NM_005639	SYT1	uid_0037825	GGGGGAGGGGGTGAAGTAAG	3222
NM_016729	FOLR1	uid_0047449	AAGGCAATGAGGCTCAAGCC	3216
NM_018147	FAIM	uid_0048860	GGCGCGACACCGACCCCACC	3215
NM_001039771	CBLN3	uid_006259	GCTTGGGCCTAGAGCACCAG	3212
NM_014415	ZBTB11	uid_0043461	GGACCCTTCACTGCAGTTCG	3201
NM_153006	NAGS	uid_0063728	CGGGGTCCGGACAGGGGACC	3198
NM_152403	EGFLAM	uid_0062815	GCTTGAAGTCGGTCCCTCCC	3183
NM_006742	PSKH1	uid_0040170	GGCTGGCGGATCTCCGAGCG	3182
NM_022139	GFRA4	uid_0052899	GTGGAGACTTAATGAGGGCG	3182
NM_001164471	TSPY4	uid_0015079	GAGGGCGGTGGGCGTCTCCC	3180
NM_153456	HS6ST3	uid_0064112	CCCGCGGCCCTCGGGGCTTG	3177
NM_002579	PALM	uid_0031174	GCGGGCGCTGCGCCTCCTGC	3173
NM_181745	FFAR4	uid_0067082	CAGTGTTGCCGGGCACTTCC	3164
NM_018153	ANTXR1	uid_0048870	GTTCAAAGGCTGCCACCTTG	3163
NM_004649	GATD3A	uid_0035624	CACGAGCCCTCAGCCACCAC	3162
NM_138420	AHNAK2	uid_0060528	GCGCTCCGCAGTGGCCCGGC	3155
NM_005116	SLC23A2	uid_0036643	GAGGGAGGTGGGCCCCAGAC	3141
NM_001284264	CCDC117	uid_0026301	GATACGAAACTTGCGGAGTG	3128
NM_001271816	DCLRE1A	uid_0023984	CAACATGGAATAAGGCCTTA	3127
NM_001134776	KLC2	uid_0011196	CATGGCGCCATCGAGGACGT	3120
NM_001040663	GAGE1	uid_006529	CTCCATGCCCATCCTCATTG	3117
NM_020870	SH3RF1	uid_0051566	GGCTCTTGCAGCGCCCCCTC	3117
NM_001097605	XAGE1B	uid_008150	GGATTCCAAAGTCGTTAATG	3109
NM_003281	TNNI1	uid_0032745	CAGCACGCATCTGCCCTGTG	3097
NM_152764	MEIOB	uid_0063529	GAGCCAGTGAGCGGTGGGGG	3093
NM_173804	TMEM86B	uid_0065322	AGCGTGTGGACCGGGCCATG	3090
NM_133456	SHROOM1	uid_0060135	GGGTACATTCTCAGCGTTCC	3084
NM_001098509	SGSM2	uid_008271	GACCCCCGTGGCGCGCGCCC	3081
NM_017459	MFAP2	uid_0047613	TGGCAGGCAGGGCAGAACAC	3081
NM_001651	AQP5	uid_0029033	CATCACTCCGACCCAGCCGG	3071
NM_001256272	VSX1	uid_0022163	CCAACTGCCTATTAAGACCT	3065
NM_001029998	SLC10A7	uid_005515	GATCGCCCACGTTGTCGGCC	3046
NM_198317	KLHL17	uid_0068276	ATTCTTCCAGCGCTGCGCCC	3034
NM_001258453	FBH1	uid_0023094	GACCGGAGGGGGCGTGCTGA	3028
NM_001171906	NUDT16	uid_0016462	GGGGAGGAACCTAGGCGCCT	3026
NM_001033564	FAM229B	uid_005766	ACGCCGGGCGGGTAGAGACC	3023
NM_001184751	ZNF408	uid_0017381	GCCTCAGAGCTGGACCTCAT	3023
NM_001256753	PEX5L	uid_0022505	GTACAACGCCCGCAGCAGCG	3020
NM_006579	EBP	uid_0039835	GGAATGGGGAAATTGAAGCC	3019
NM_001068	TOP2B	uid_006978	GCTCGGCTGGACGTCCGCTC	3011
NM_001256196	ARAF	uid_0022131	ATACGTCTATGCCACTGTTG	3000
NM_002143	HPCA	uid_0030167	GACGCCCCGCAGCGCTCACC	2987
NM_001172219	SCMH1	uid_0016542	CCGCGCGAGCCCAACGGCCG	2979
NM_203418	RCAN1	uid_0069467	TACTCAGACAACACGCTCCT	2975
NM_001100399	PDS5A	uid_008763	GAAGCGAGCCCAGGTTCCCG	2967
NM_004429	EFNB1	uid_0035151	TAAGGACGCCGCGCGCCCGA	2956
NM_016170	TLX2	uid_0046598	GGCGGGGCCCAGCAGTTAAA	2948
NM_014070	C6orf15	uid_0042876	GGAATGAGGGTGGAATGTGG	2945
NM_005435	ARHGEF5	uid_0037340	AGAAGCTCCCGCGTCAGAGC	2940
NM_198490	RAB43	uid_0068440	GAACCCGGGTCGGGCTGAGG	2940
NM_001098577	RPL31	uid_008333	GCGTCCCTTCTCTAAGTCTT	2937
NM_032169	ACAD11	uid_0056609	GGCTTCCTTCCTCGCTGGGC	2924
NM_001039707	SDCCAG3	uid_006234	GGCGAACCAGGCTTCGGCCT	2922
NM_001284296	PHF21B	uid_0026337	GCACACCGGGCAGGTTCGCC	2921
NM_153490	KRT13	uid_0064141	TAGTTATCTCTGATCTCTCC	2911
NM_024594	PANK3	uid_0054293	GAGAGCGGGGCCTCACGAAC	2905
NM_018945	PDE7B	uid_0049958	TGAGGAAACATAAACAGAAA	2903
NM_130852	BPIFA1	uid_0059985	GGTGAGACAGTTAAGCTATT	2903
NM_001243186	PIM1	uid_0021113	GGCCGAGGGAGGAGAGGGGG	2900
NM_013386	SLC25A24	uid_0042600	AACTGGGCAGAGGTCGACCC	2885
NM_001282457	C2	uid_0025646	GGCTCGGCCCCCAGCGCAAG	2876
NM_005950	MT1G	uid_0038467	GCTGGGCGCACACCGCAGGA	2866
NM_030928	CDT1	uid_0055759	CGCGCGCATGCGCCGACGTG	2864
NM_018186	C1orf112	uid_0048942	GTCCCTTCAGACCCACCGCC	2854
NM_152726	MICU2	uid_0063440	GCACTATCTTGTTTTGGACT	2852
NM_198329	UBA5	uid_0068289	TTAATGACAGGGATGTGTTC	2848
NM_001128127	GK	uid_0010245	GTTTGCTGATTGGCCAGCCC	2845
NM_212551	LYSMD1	uid_0070176	GCGCTGTCCCGCTCTTGCTA	2844
NM_020730	DLG3	uid_0051266	GAGGGACAGAAGTGGCTGCA	2831
NM_005218	DEFB1	uid_0036854	AACCTAGAAAACCAAACAGG	2830
NM_001079518	MED24	uid_007218	GGGTGTGGCGTTCAGCAATA	2828
NM_001282279	PYCR1	uid_0025470	CCGGGGGCCGGGGGATCCCG	2827
NM_080608	SPATA25	uid_0059493	GATTCCAAGTGTGAAGGGGA	2823
NM_138734	NRXN2	uid_0060789	GGGGGAAGGGAAGCAAATCC	2812
NM_032808	LINGO1	uid_0057634	GTCCGTCTGTCCGCCCCGCG	2806
NM_021205	RHOU	uid_0052169	ATGCCGAAAGACAAAGTCAA	2795
NM_052820	CORO2A	uid_0058711	CAGGAGCGCGGTCGGGGTCG	2789
NM_001126113	TP53	uid_009868	TTCTGCAAGCCAGAGCTGTG	2777
NM_144497	AKAP12	uid_0061217	GCTGGGCATGAGTTCGATGC	2762
NM_003537	HIST1H3B	uid_0033298	GGACCAATCCAAGAAGGGCG	2757
NM_147183	KCNIP4	uid_0062334	AAGGCTACTGCTGGAGAAAG	2756
NM_001646	APOC4	uid_0029022	CTCTTGAGCCTCCTGCACTG	2742
NM_152782	SUN3	uid_0063561	GTGTGACATATGGTACAATT	2733
NM_199482	MOB4	uid_0069103	GACATCTGGTTTTGTGCGTT	2733
NM_178232	HAPLN3	uid_0066297	GCGGTGGTTCCCAGCGAGTC	2729
NM_001257177	LOC339862	uid_0022664	ACCATGGGTGAGATAGGTTT	2721
NM_173830	CEP57L1	uid_0065370	TACTGCAACCTCTGCCTCCC	2717
NM_021190	PTBP2	uid_0052133	GAGTGTGGAGAGCTGTTGGG	2715
NM_001042495	SLC12A6	uid_006689	ACGCGGGTCGGGCCGTGCCC	2712
NM_002056	GFPT1	uid_0029978	GGCTCGTGGCCGCGTCCGCC	2710
NM_001145855	SH3BP2	uid_0013837	GGATGCAGCTGACCTTGCGC	2709
NM_001282169	VPS36	uid_0025413	GCTCACGGCCCTCGGCGGCC	2708
NM_017714	TASP1	uid_0047995	AGCCGCTCCGAAGCGGAGGG	2705
NM_001289807	CRYAB	uid_0027804	GAGGCCACACTGTAGCTAGG	2700
NM_001164269	RAD51	uid_0014940	AGCTCTCGAGCTCCCGTCTT	2696
NM_002639	SERPINB5	uid_0031298	TTGTCTGCACAGCTTCCAAA	2693
NM_015051	ERP44	uid_0044752	GGGTGTACGCGGTGCTTCAG	2690
NM_015526	CLIP3	uid_0045652	GGCCAGAGGCGGCGACTGAA	2683
NM_014339	IL17RA	uid_0043304	GAGCGTAGGGCCGAGAGGAG	2680
NM_014789	ZNF623	uid_0044202	CACCACAGACCAGTCTGTCC	2677
NM_013362	ZNF225	uid_0042553	AGTAGCGGTCAGCTTGGCTC	2676
NM_001042784	CCDC158	uid_006830	ACTCTATGCTGTGTACAAGA	2663
NM_001167942	TNFAIP8L1	uid_0015849	AGAGTCCACTAGAGTCCACA	2661
NM_004103	PTK2B	uid_0034487	TGTCGCAGCCCTGCCAATGA	2656
NM_001002009	NT5C3A	uid_002561	GTCCTGGCCTCTCCCATCGA	2648
NM_206998	SCGB1D4	uid_0069750	GGAAGGGCGGGCTGGGAGCC	2641
NM_001127205	HMOX2	uid_009933	TCTTCAGTTACTATGGCAGT	2638
NM_024313	NOL12	uid_0053995	GGGACCAGCGCGTCATGCAT	2638
NM_001288580	BROX	uid_0027408	TCCAATGACCAATGGAGATG	2637
NM_001258449	PKD2L2	uid_0023088	GCTGCTGGGGTCTGGTGCGG	2632
NM_024706	ZNF668	uid_0054522	AGGAAGGAGGTAGAGAAAAG	2630
NM_033655	CNTNAP3	uid_0058683	TTCTTGACTCGCGTTGCTGC	2627
NM_172375	KCNH5	uid_0064729	CGCTACTACCATGAACTGCC	2622
NM_001256643	LTA4H	uid_0022420	AGTCTCGCTGTCGCCCAGGC	2621
NM_012096	APPL1	uid_0041474	GTGCAGGGAAGGCCATCCCA	2617
NM_004113	FGF12	uid_0034508	TTGCAGAGGAAAATCCGGTC	2616
NM_014562	OTX1	uid_0043700	GTTAGCGCGCGACCGGGGCG	2607
NM_001282712	PQLC3	uid_0025926	GCCCGGGCTCGCTCAGTCCT	2603
NM_032268	ZNRF1	uid_0056739	GCCCAGTGGTCAGGCCGCCC	2602
NM_019002	ETAA1	uid_0050074	GGGTTGTTCGGGTAGTAGTC	2600
NM_001163075	C17orf99	uid_0014730	TAAGCCCTGGTCTGGCTTCA	2595
NM_001184873	FCRLA	uid_0017423	GAAGGCCAATAGAAAATCAC	2595
NM_000182	HADHA	uid_00390	GAGTGCCTGGTTTTCCAGTC	2592
NM_001184880	PCDH19	uid_0017432	GGCGGGACCAAGTGGTACCC	2592
NM_000862	HSD3B1	uid_001897	CCACACTGCAGCATTAGGAT	2584
NM_001145132	C5orf52	uid_0013262	CCGGCGCGTTGCTGTGAAGA	2572
NM_001278236	PTPN5	uid_0024647	ATGAAATGGAGTGCTAGTGT	2570
NM_018129	PNPO	uid_0048818	CACCGCGGTTAACACGCACG	2568
NM_001284280	PPP4R3A	uid_0026315	ACGTTTGCGGCCTCTGCCCG	2562
NM_176819	CXorf36	uid_0065918	GGGGGTGGCTGCTTCAGGCT	2561
NM_001128309	TSPAN14	uid_0010351	GCGCCGCCCGGTGCGGCCCC	2556
NM_153429	CPNE4	uid_0064069	AGAGTAGCTTTGCATTTTCC	2555
NM_152486	SAMD11	uid_0062988	CTGAGTCCCGGAGCGGTGAG	2553
NM_001172562	INTS9	uid_0016634	TTCATCCTCACGTCCCTTCC	2538
NM_001024808	BCL7A	uid_005297	GGGCCTCCTGCGCCCCCAGA	2537
NM_001171740	C3orf18	uid_0016417	GTTGGGCGGAGGACAGTGGG	2535
NM_001161364	NPTN	uid_0014513	CACATGGCCAGAGGCGCCCT	2532
NM_183241	PAXX	uid_0067803	GACTGGCCTGCACCCGGCTC	2531
NM_001168325	TESC	uid_0015939	GCAGGTGTGCGGAAGGGACG	2526
NM_001289129	TUBB4A	uid_0027702	TCCACTCTCCTCCTTAGGCC	2525
NM_001532	SLC29A2	uid_0028830	GGAAGGCGGGGGTAGGGACG	2518
NM_001136040	CPSF7	uid_0011693	AGTGTTCTCGACTTCGTCGC	2517
NM_001145122	CAPN14	uid_0013251	TGAAACAGGCTTTCTCTGTA	2513
NM_194287	LRRC74A	uid_0067930	CTCACAGCCAAGCCTGGGCT	2512
NM_024341	ZNF557	uid_0054059	GTGTGGGTGGAGATCAGCTC	2509
NM_001278623	NFXL1	uid_0024996	TCCCGGCGTGCTCTGGGGCT	2504
NM_173573	LMNTD2	uid_0065108	GGTGCTAGGGGCGGGGCGTG	2504
NM_020962	IGDCC4	uid_0051724	CCCGGAGAGGGCGAGGCACC	2499
NM_173481	MISP	uid_0064901	GGACTTTGTTTCCTGATCCC	2499
NM_001278636	EBPL	uid_0025018	GTTTTGCCAGGTGCCGCCCA	2494
NM_153376	CCDC96	uid_0064063	GGCTTGCTCTCGCCGGGCAG	2492
NM_001100913	PACS2	uid_008845	GCGGGAAAGTGTCGAGGCCG	2491
NM_004494	HDGF	uid_0035291	GCGGCTCCGGGTTGGGCGTT	2487
NM_000065	C6	uid_00121	TTAAAATTGCTGCCCCCCTT	2486
NM_001290259	PHF3	uid_0028056	GTGCCGCGTCCTCCGAAGAC	2485
NM_181865	ACOT7	uid_0067182	TGTTGCTGTGGAAGCCTGGT	2477
NM_001202414	AKR1A1	uid_0019650	GATGGCATTGTGAATCCGGA	2476
NM_013363	PCOLCE2	uid_0042556	GGAGTGGCACCCCAGCGGCC	2476
NM_000877	IL1R1	uid_001941	TCCAGCCGCGCCTGCTCCTC	2473
NM_005692	ABCF2	uid_0037939	GATAAACCGGCTGAGCCTTC	2469
NM_139211	HOPX	uid_0061101	GTCCGCAGAGAAGTGATTTA	2469
NM_001258211	FBXO16	uid_0022905	TTCGACGCGTCTTCATTCTA	2466
NM_031913	ESYT3	uid_0056274	GAGGTGTGCACTCGCCAGTC	2465
NM_021074	NDUFV2	uid_0051915	GGAGCTGCACCTTGGGCTCC	2463
NM_001040453	MINDY2	uid_006501	GTGAGAGGATGTTTTCCTAC	2451
NM_001007094	ZNF37A	uid_003829	AAACCTCATGCCCTTTCAAA	2448
NM_001009997	C10orf62	uid_004191	GCTAGACATGAGGGATGCTG	2442
NM_005837	POP7	uid_0038223	CAGGCCTAGAGACGCCGACC	2434
NM_198390	CMIP	uid_0068308	CGGGCTTCCTCCTAGCTCGT	2434
NM_001079653	SDK1	uid_007249	GTGAGGACAGCAGGTCTTCT	2430
NM_021240	DMRT3	uid_0052241	GCTGTGAGCGCGAAGGGAGC	2427
NM_003719	PDE8B	uid_0033694	CGACGGAGCGGCGGACACAC	2426
NM_020457	THAP11	uid_0051008	GCAGTGCCTTGGAAGGCGGC	2425
NM_022978	SERF1B	uid_0053548	ATTCAACAAGCTCGGAGCCC	2422
NM_015204	THSD7A	uid_0045069	GCAGAGGGGGCTGGAGGCAG	2414
NM_001166283	RGMA	uid_0015557	AGGAGGGTGGCGGGAGGAGT	2413
NM_001270411	APOBEC3B	uid_0023535	TCTGCCAGCGGGAAGGGTCC	2413
NM_003731	SSNA1	uid_0033723	GCCGGTGCTCACGGTGTTCC	2391
NM_021253	TRIM39	uid_0052266	GCGCGGGCCTGTATCTCCAG	2378
NM_015848	KRT76	uid_0045997	GATTATCTCTGAGGTGTGTT	2376
NM_001285829	CEBPA	uid_0026515	GCGTTGCGCCGCGGCCTGCC	2367
NM_001190799	PLK4	uid_0017779	AAAAGAGCAGGCCTTAAAGA	2366
NM_014241	HACD1	uid_0043104	GAGGCGGGTGCACTTTCCTC	2362
NM_000497	CYP11B1	uid_001151	AGGACTCTCCCTCCTCCTCC	2359
NM_153244	C10orf111	uid_0063878	TAGGGCAGGAGGCCAGCCCC	2359
NM_032291	SGIP1	uid_0056776	ATAGGTTCTGTGTGCTCTCC	2355
NM_173633	TMEM145	uid_0065188	GGGCTGGGGCGGGGTGACAG	2355
NM_032852	ATG4C	uid_0057732	TGGTTCTGCGCTTGCTGCAT	2354
NM_006370	VTI1B	uid_0039382	ACGCAAACATACATCAAATC	2350
NM_001290135	EI24	uid_0027970	CGGGATCGGCGAGGAGGCGA	2346
NM_002268	KPNA4	uid_0030475	GGGAAGCGAACGACGCTGGG	2345
NM_001005192	OR7G1	uid_003347	GTTAATTCTGGAAATGGTTA	2336
NM_001135107	KCNK16	uid_0011299	GGGAGACTGTTTGAACAGTG	2336
NM_203474	PORCN	uid_0069517	GGCACGGTACTGGAGGACTG	2336
NM_014733	ZFYVE16	uid_0044091	ACGCCTGATGATTCGACCTT	2333
NM_032609	COX4I2	uid_0057386	TCCTGCATCAGTGTCCCTAC	2333
NM_152707	SLC25A16	uid_0063409	ATGGAGGAGTTTACGAGCCT	2329
NM_001161500	ZNF611	uid_0014553	GAGACCTTGCCTTTTAGAAC	2328
NM_024816	RABEP2	uid_0054738	ATCCCCCCATCCTCCGTCCG	2327
NM_198480	ZNF615	uid_0068417	CGCGTTTTGGCGCTGGTGAC	2323
NM_005688	ABCC5	uid_0037934	GGGAAGGATGGAACAGAGCC	2321
NM_013285	GNL2	uid_0042405	AGCTTGGCGGTTGCTAGGGC	2317
NM_080621	SAMD10	uid_0059518	GCCCGACCTCAGAGGACGCC	2314
NM_001190726	RERG	uid_0017745	GAAAAAGGGAAGCCCGTCTT	2312
NM_198998	AQP12A	uid_0068837	GTCCGGGTGTGTCACATGAC	2312
NM_001278263	CARHSP1	uid_0024679	CTAATCGCGCGGCGCCAGGA	2311
NM_001278214	LRRC20	uid_0024629	AGCGGTTACTCCCTGCGGCC	2306
NM_001277140	ACTR3	uid_0024394	CCGCCGGCCAGCGAGGGGTG	2305
NM_001204142	MBD1	uid_0019839	AGGAGAGCGCCGGCAGGGCC	2301
NM_032802	SPPL2A	uid_0057616	GTGAGTTAAAGTCGGGCAGC	2299
NM_001012984	C16orf86	uid_004621	GAGAAGTGGGCTGGGAGCAG	2297
NM_001201	BMP3	uid_0019523	GCCGCAGCTGCTCCAATCCC	2294
NM_001286626	RNPS1	uid_0026876	GCAGGCTCTGCGGCCGTGCG	2294
NM_001098811	45543	uid_008423	GGGGACCGGGACGGCAGTGT	2292
NM_001640	APEH	uid_0029006	CAAGGCGGGCGGGTCCGGAT	2287
NM_001290129	POMGNT1	uid_0027967	ACCTGCTGCCCCTTTCCCAC	2283
NM_007284	TWF2	uid_0041277	CCTTAGACCCACCCGGACCG	2261
NM_001270965	PSD	uid_0023715	TGTTATCTCGTCAAGGCTTC	2260
NM_018426	TMEM63B	uid_0049425	GGCGGCCGCGGCAGTGTATG	2260
NM_002615	SERPINF1	uid_0031241	TGAGGCAGGTGCATCACCTG	2258
NM_006929	SKIV2L	uid_0040575	TCACAGACACCAGCACCTTT	2256
NM_001284379	COMMD4	uid_0026407	GGGCGGGGCCTGCTCGAGTG	2250
NM_018699	PRDM5	uid_0049731	GCCGTCAGCACCCCTAGCCC	2245
NM_001244992	PPP1R12A	uid_0021607	GAAGGGAGGTCCGCTCGGCC	2237
NM_000608	ORM2	uid_001399	GCCCAAGGCCAAGGTGGGTG	2236
NM_003629	PIK3R3	uid_0033499	GCCGAAGCCTAGAGAGCGGT	2234
NM_054031	MRGPRX3	uid_0059159	CCGGGCAGAGGCTGCAATCT	2222
NM_145200	CABP4	uid_0061889	AGAGGACTGGGATTAGGGCC	2221
NM_001282276	PRAC2	uid_0025468	TGGAGTAGGGATCGCCTGCA	2206
NM_002196	INSM1	uid_0030311	GTACATCTGCCGCACCTACC	2201
NM_001282218	BRSK2	uid_0025451	TTTGGGGGGGTTTGTGACGT	2198
NM_001142476	NREP	uid_0012275	GAAGGAGAAGGAAGCACCAG	2197
NM_002623	PFDN4	uid_0031261	GGGTTGCCTGTCCCTTTAAT	2197
NM_001270530	RNF111	uid_0023608	CCTCTTCTCTTCCAGGGTCC	2195
NM_005139	ANXA3	uid_0036690	TTAGACTGTCCCTATACCTA	2193
NM_021147	CCNO	uid_0052058	TCCTGCGTTACCTGGGCAAC	2187
NM_001129731	PLEKHG4	uid_0010495	GCCCTCCCTTCCCAGCGGCC	2182
NM_032024	LRMDA	uid_0056424	CGGCCAGGGTGCTGCAATTC	2169
NM_014239	EIF2B2	uid_0043099	TTCCGATCCTCCAGCCCCCG	2163
NM_152309	PIK3AP1	uid_0062603	GCTGGCCGGCGGCCGGCATG	2163
NM_012257	HBP1	uid_0041778	GGTGGTACCGTGGTCCGTCT	2162
NM_198567	SIMC1	uid_0068576	GCCCCAACACCTGCCGAAGC	2162
NM_001166012	ZSCAN30	uid_0015382	GTAAGGGTGATGTCGGCTCG	2157
NM_001275	CHGA	uid_0024202	GCGGGTATCTGGTTTCCAAG	2156
NM_138481	CHADL	uid_0060652	CAGGCAAGCCAGGCTTCCCC	2147
NM_001190708	MTRNR2L10	uid_0017733	TTCTCACTATTTTGCCACAT	2145
NM_001231	CASQ1	uid_0020573	TGGGAGGATTCCGGCCCGCA	2145
NM_175911	OR2L13	uid_0065836	CTTGGGGCCAATCACCGACC	2144
NM_007001	SLC35D2	uid_0040721	CTCCAGGGCCGGCAATGCGC	2143
NM_001204240	TBC1D10A	uid_0019904	GCTGCCCCGCCCCCTCACTT	2142
NM_001013251	SLC3A2	uid_004645	CTCCGACAGTACTTCCTGCA	2139
NM_001024457	RGPD1	uid_005237	CAGTTCAGATGCTTGTCAAG	2139
NM_001167940	CADPS2	uid_0015843	CTTACACGGGCCATCGCGCT	2138
NM_145062	ZUP1	uid_0061815	CCCAGCTACTCGGGAGGCTG	2135
NM_001037806	NCKAP5L	uid_006029	GCTGGGAGGGGCGCGCATCC	2133
NM_031460	KCNK17	uid_0056136	GGCCCCGCCTCAAATGTGTG	2132
NM_001076680	LYRM9	uid_007015	GAGTGGGTGTTTGAGGTAAC	2130
NM_152324	TEX29	uid_0062636	GACGCCCACGTGACCTCATG	2130
NM_001282234	PSMA6	uid_0025459	GCCTCAGCCTCCCGAGTAGC	2127
NM_004514	FOXK2	uid_0035327	GGCAGTGGGGCTACCGAAGC	2122
NM_004818	DDX23	uid_0035974	ATGACTTGAGCGCCGGCCCC	2117
NM_145253	UBALD1	uid_0061966	GCCCGGCTCGGGTTACGGCC	2116
NM_014406	CCT8L2	uid_0043443	AAGTCTCAAACCTGGTGCAG	2106
NM_022844	MYH11	uid_0053485	GAGTTGGGGAGGGTCCCTCG	2105
NM_001204889	ALDH2	uid_0020092	CGCTAGGTACCCCCGGCCCG	2101
NM_015511	AAR2	uid_0045626	ACTTTGGGCTCAAGCAGTCA	2100
NM_001290693	BECN2	uid_0028129	CCTTCAGCTCCTTACAGACC	2099
NM_001278305	UBE2F	uid_0024728	CTGCAAGCAATGGCAAAACC	2097
NM_018353	MIS18BP1	uid_0049270	AAGGCTGACGTGGGACGACG	2097
NM_181606	KRTAP7-1	uid_0066897	GTGTTGTGCCCACCAGCTTG	2088
NM_015995	KLF13	uid_0046271	GCTGACGTCGGGTCCAGATG	2086
NM_001127628	FBP1	uid_0010140	GATCAGGCTCCACCCCTGGA	2077
NM_005306	FFAR2	uid_0037058	GCATCAGAAAGCACAGTCCT	2075
NM_152733	BTBD9	uid_0063459	TAGCTCTAAGGTAGACTTAG	2073
NM_004852	ONECUT2	uid_0036050	GGGCTGCGGGCGGGCTCGCC	2070
NM_006427	SIVA1	uid_0039502	GGATAGGCCGAGGGAGAGAT	2067
NM_001012635	IL32	uid_004532	AGCAGGGGCCCAGCCAGGGA	2065
NM_014661	FAM53B	uid_0043911	CGGCGCGCGGCTGAGCCCGC	2064
NM_001040033	CD53	uid_006354	ATCCAGTGTTACCCAGTGTG	2063
NM_001122838	NAPEPLD	uid_009738	GGCCCGGGATCCCGAGTGTC	2062
NM_203376	TMEM81	uid_0069398	GTGAAGACTAGTAGGTAAGG	2062
NM_003862	FGF18	uid_0034011	GATGTGGGCTGGGCGCACCC	2061
NM_014589	PLA2G2E	uid_0043758	GGCCTGTGGGCTCTGCTTCC	2059
NM_138815	DPPA2	uid_0060905	TGAGTTGATCCTAATGCCTT	2057
NM_003492	TMEM187	uid_0033188	GGCTCCCCCGCGGCGCGCCT	2055
NM_003827	NAPA	uid_0033941	AGCTGTCACGTGAGTGTCTG	2053
NM_001080406	C12orf71	uid_007400	ACCTCAGCCTCCCGAGTAGC	2049
NM_001270428	LMO1	uid_0023540	AGTACGGCCGGCGCGGAGGA	2049
NM_025204	TRABD	uid_0055264	ACGCGCCTCCTGCTTGGCCC	2046
NM_003439	ZKSCAN1	uid_0033081	AGTCCGCCCCTAGTTAATGC	2043
NM_017551	GRID1	uid_0047714	GGTGCTGGCAGCTTGAGCCC	2043
NM_181558	RFC3	uid_0066868	AAATGTGGTTCTGACCCTTT	2036
NM_001100398	RAP1GAP2	uid_008760	GGAGGTGTGTCCTGCACTCC	2035
NM_001005619	ITGB4	uid_003691	GAGCACCAACAATGTGACCA	2032
NM_170742	KCNJ16	uid_0064479	GCATGGAAGAAGGCTATTCT	2030
NM_022344	C17orf75	uid_0053015	GGAGAAGAGACTCCCTTTCC	2011
NM_004722	AP4M1	uid_0035790	GCGACGTTTCGCGCCAATTT	2008
NM_006761	YWHAE	uid_0040213	CTGCGACTGCCGAAAGGGAG	2005
NM_138693	KLF14	uid_0060727	AGAGACCCGCCCCGGCCCGC	2005
NM_006091	CORO2B	uid_0038765	AGGGGTTAAGGCCGCGGACC	2003
NM_001243137	PDE8A	uid_0021100	AGATCGAGGCTCCGGGGACC	2001
NM_001171136	ZBED1	uid_0016325	GCTGGGGTCGGTTGTCCGCT	1996
NM_000976	RPL12	uid_002154	TCTCTAGCTTCAGCGCACCG	1993
NM_001135647	FAM53C	uid_0011453	GGAAGGAGGAAACAGGCAGA	1990
NM_001145418	TTC28	uid_0013532	GGGCGAGACACTGGGAACAG	1989
NM_001195728	SLC1A2	uid_0018541	GGGACGGTTCTCCACCCACT	1987
NM_001312	CRIP2	uid_0028385	ACCTCCGGCGCGAGGGGCCC	1986
NM_020862	LRFN1	uid_0051553	GGGTTCCATAGGATGGTGAG	1985
NM_175871	SWSAP1	uid_0065782	GAACTGTACCGATGCGGCCA	1982
NM_000543	SMPD1	uid_001258	GGACTCTCCCTGAGGTCACC	1975
NM_017637	BNC2	uid_0047856	TCCCAGCCGGCACGGTTCCC	1974
NM_001286570	JAML	uid_0026835	GAGGGCTTGTCATCTAAAAG	1973
NM_001253764	SRA1	uid_0021868	GCTCCATCTAATGAACCATC	1970
NM_032478	MRPL38	uid_0057135	AGGGGTGCGAGCTCCGATTC	1969
NM_006090	CEPT1	uid_0038763	GCGGCCAGCGCTAGTCGGTC	1962
NM_007212	RNF2	uid_0041121	AGGTGGCTGCGCCGTCATCC	1956
NM_015144	ZCCHC14	uid_0044938	TGCGCACCACCTCGTCCGTC	1955
NM_001033	RRM1	uid_005708	CGGGCTCTAGGTGCTACGCC	1954
NM_001024680	FBXO48	uid_005294	TTTTCCAGGGCGTCTCCGCT	1953
NM_173545	APLF	uid_0065042	TTTCCAGGGCGTCTCCGCTC	1953
NM_174855	IDH3B	uid_0065427	CGTGAGCAAGCAGTGCTGGT	1951
NM_003991	EDNRB	uid_0034279	ACGTCTTAGTTAAGCGTGCG	1949
NM_001004756	OR51M1	uid_003239	GAGGAAAACTGGTGAGGGCG	1948
NM_001286613	MICAL1	uid_0026856	GCTCTGGCTGCTGCGTGAGC	1948
NM_138995	MYO3B	uid_0060957	GCAAACAGGATCTGTGAGAA	1947
NM_005809	PRDX2	uid_0038171	CGTTGGAGTCCAGCATGGCG	1945
NM_000852	GSTP1	uid_001884	CCCTAAGACCGCTGCGATCC	1941
NM_001137551	LRRFIP1	uid_0011968	AGGGACCCTCCGAGGCGGAG	1930
NM_006233	POLR2I	uid_0039060	GATTGGCGGACGCTCCTGGC	1925
NM_024945	RMI1	uid_0054944	AGTGAGTGCGCGAACGAGAA	1924
NM_178448	SAPCD2	uid_0066404	GGATCCGGTTCCGCCTGCCC	1920
NM_080652	TMEM41A	uid_0059544	AGAGGGCGGAGTCAGAATCG	1919
NM_022047	DEF6	uid_0052710	GAGAACCCTGCCTGTTGTTC	1916
NM_003287	TPD52L1	uid_0032763	CTCGCTTTATTGCGGGGGTC	1915
NM_016591	GCNT4	uid_0047332	AAGGTCTTGCTGTGTTACCC	1905
NM_004947	DOCK3	uid_0036241	GTGGGCGGCGCATCCCTCAC	1898
NM_001079881	PRKD2	uid_007311	GGGGCTGGACCTCCGCCTCC	1893
NM_001098205	HNRNPF	uid_008208	CCCGGCTCAGCCCTTTGCCC	1893
NM_031935	HMCN1	uid_0056305	GGGCAGCGGGATTCGGGCCG	1893
NM_006887	ZFP36L2	uid_0040492	CGCCAATTTTTTTCCTCCGG	1889
NM_022149	MAGEF1	uid_0052925	GGCTTGAAAAGTCGGGGGCG	1888
NM_001144913	FGFR2	uid_0012987	CCGGTCTGGTGGTATCACCT	1886
NM_001164377	MRGPRG	uid_0014993	AGAGGGCTGAGACCCGGCTG	1885
NM_005803	FLOT1	uid_0038157	GGGCGGTGACTGGGGCGGCA	1885
NM_175921	C5orf51	uid_0065849	GGCCTAGGGCGGACCTCTCC	1883
NM_001098426	SMARCD2	uid_008244	GCGCGCGGAAGCGCCGAGTG	1882
NM_016279	CDH9	uid_0046810	GCGCCCTGCAGCGCCATCAG	1877
NM_001177465	MAMLD1	uid_0017048	ACGAGCGGCTCCGGCCTTAA	1873
NM_002373	MAP1A	uid_0030702	GCTGGTCCGTGACGAGGCAC	1873
NM_001080826	PRAG1	uid_007764	TTAAGAGCCTTGTGACAAAT	1864
NM_000733	CD3E	uid_001648	GGAAGGAAGACCCCGCAATG	1861
NM_015138	RTF1	uid_0044922	CTTCCCCCGTCGCTGGTTCC	1860
NM_016481	TRMO	uid_0047135	GGGGCTTCGAACCCTATCCC	1858
NM_177533	NUDT14	uid_0066072	GCGCGGCTTCCCTGGCACCG	1857
NM_020909	EPB41L5	uid_0051635	CCGAAACCCAGTTCCCGCTG	1856
NM_024626	VTCN1	uid_0054349	GCCTTTCCAAGTCTTGACTT	1854
NM_001286510	SLC35B2	uid_0026790	GGAGGGAGGCGGGAAGAGCG	1841
NM_001199138	NLRC4	uid_0019025	GGTGTAGGCAGGAGTAGCCG	1827
NM_001243895	TPD52L2	uid_0021432	CGAACCACGCCTCCCTTTCC	1824
NM_178571	TBC1D26	uid_0066588	TGACAAACGCATGCACACAT	1820
NM_001173484	NEBL	uid_0016849	GGAGGGGGCGGGCAGAGACC	1812
NM_001040126	PQLC2	uid_006393	GCGGGAGACTACGCGAGACG	1810
NM_024567	HMBOX1	uid_0054237	AGATAGGGAGGAGGGAAGGC	1808
NM_033215	PPP1R3F	uid_0058276	GGAGAAGCACGCAGCCAATG	1805
NM_001242699	ENO4	uid_0020816	TCCCGAGACTAGGGCCCTCC	1802
NM_201433	GAS7	uid_0069164	GGCTCAGGGGGAGGAGACCC	1801
NM_001136223	RCOR3	uid_0011808	GGAGGTTCCGGCCGCCTGGG	1797
NM_021922	FANCE	uid_0052522	GGTTAGTTTGTGGGCGGTGT	1797
NM_001044369	FAM69C	uid_006847	CCGCGCCTGGGGCGGAGGTG	1792
NM_001018008	TPM1	uid_005100	CAGTGCCCCCAGCCAGTCCC	1791
NM_014956	CEP164	uid_0044551	GTCCGTTTTCCGTTGCACGA	1791
NM_001113349	ECE1	uid_009406	GCAGCGGGACCAGGCGTCTG	1790
NM_173549	ERICH5	uid_0065051	GGCAGGGAGGAGTAGAGCCC	1787
NM_198517	TBC1D10C	uid_0068498	GGACTGTTAGACGCAGGGGC	1787
NM_004068	AP2M1	uid_0034415	GGCGGTTTCTCGAAGGCAGT	1786
NM_001252148	SLC39A9	uid_0021739	TTAGCCCTACTCAAAAATGG	1785
NM_018969	GPR173	uid_0050013	AGTGGCATGAAGATGGGAGT	1785
NM_004548	NDUFB10	uid_0035411	TCGGCACAGACCGAGAACGG	1784
NM_001256547	TMEM126B	uid_0022361	CACAGTCAGGATGGAGGGCG	1781
NM_022896	LPIN3	uid_0053490	AGGGCGCCCTTTGGCCTCGG	1779
NM_005935	AFF1	uid_0038437	GCCCGCCTACTTAAATGGGC	1775
NM_001030060	SAMD5	uid_005538	GCGCAGCCGCCGGACCGTCC	1774
NM_021643	TRIB2	uid_0052364	CGCCCGAGGACTGGCAGCGG	1773
NM_004010	DMD	uid_0034308	AGTTATTTCTAGAGGAACTG	1770
NM_001173516	MAP7D3	uid_0016869	GGCAGTGGGGGCAATTTGCT	1769
NM_178862	STT3B	uid_0066666	CTCCCGCCCTCAGCGCCGCG	1768
NM_153269	C20orf96	uid_0063925	TCATTAGCCAAGAGTGAAGA	1765
NM_001130825	SUPT5H	uid_0010860	TTTCAGCCTGGTCGCCGAGC	1762
NM_002884	RAP1A	uid_0031844	GGAGCCGCGCACACTGGAGC	1758
NM_000030	AGXT	uid_0037	GGACGAAGCCCTCAGGCAGA	1754
NM_013368	SERTAD3	uid_0042561	AGGGTCTCGCTCTGTCGCCC	1749
NM_017649	CNNM2	uid_0047877	TGGCGTGCAGACGGGGACGG	1749
NM_139164	STARD4	uid_0061059	CTCCCCGGAGCCCCCGGGAT	1746
NM_001035230	RABGAP1L	uid_005863	GCATAGGCGCTGCTGAACTG	1742
NM_015132	SNX13	uid_0044907	GGACCCCGGGACCGGGCGCC	1741
NM_001142470	C6orf203	uid_0012264	GACTGCGCGGGAAGTAGGCT	1737
NM_153716	HSFY2	uid_0064294	GATTGGGAAGGAAACCCTTT	1737
NM_001816	CEACAM8	uid_0029417	CAGGCCCCTGGGAATTGCTG	1736
NM_001191003	GSTO1	uid_0017885	GCGCATGTTACATTCGTGAA	1735
NM_001164692	LTB4R2	uid_0015143	CTCTCACATGCCTGGACGCC	1733
NM_025132	WDR19	uid_0055145	CTCACAGAGCCCGTCTCTCC	1731
NM_001256738	GDAP1L1	uid_0022493	TTCCTTTAGAAATTAGTGTC	1723
NM_001136001	ABL2	uid_0011633	ACTGGGGGACCCACCCTGCG	1722
NM_022731	NUCKS1	uid_0053299	CTCAGAGCATCTTGACTAAC	1720
NM_002180	IGHMBP2	uid_0030264	AGAGCGAGCGCTGCTCCCTG	1719
NM_001007540	CDHR4	uid_003915	GGATAGAATCTGGGAGGCCC	1717
NM_001772	CD33	uid_0029317	GGGCGGGTCTCTGGCATCTC	1717
NM_000624	SERPINA5	uid_001423	GAAAATGATGGCCCAGCTGG	1716
NM_003383	VLDLR	uid_0032971	TGAGCGTGCGTGAGTGACCG	1716
NM_018649	H2AFY2	uid_0049631	AGGTGGCGTGGGCGTTCATC	1715
NM_001291543	CT45A7	uid_0028291	GCCCAAGGGGGATGGAAGGA	1714
NM_000172	GNAT1	uid_00366	AGTCAGCGGTTGAGGGATTG	1713
NM_001290312	CTNNA1	uid_0028091	GAAAAAACAACTCGTCCTGG	1713
NM_170710	WDR17	uid_0064440	CTGAGGGAGAAGTGGTTACC	1710
NM_005415	SLC20A1	uid_0037293	CCAGACGGTGCCGAGACTCC	1707
NM_001166113	PNPLA6	uid_0015439	GAATGTGCCCACCCACCTCC	1702
NM_001070	TUBG1	uid_006984	GCCTCTGCTGAGTCGGGTGC	1695
NM_001010875	SLC25A30	uid_004257	GCCCGTCCCAAGTGCCCCTC	1693
NM_001916	CYC1	uid_0029647	CTTCGGGTTGTCGTGGAAAC	1690
NM_032260	RGPD5	uid_0056729	GCTTCAGATGTAGAAATGCA	1688
NM_001226	CASP6	uid_0020560	GGACCAAGAGCGCGGGGGCA	1686
NM_001185091	GRIN1	uid_0017567	GCGCGTGCCTGGAGGGGTCC	1684
NM_202004	HJV	uid_0069294	GGAGTATTGAGTGCCAAGTC	1684
NM_004415	DSP	uid_0035114	AGGGCGGAGTCGCGGGCGGC	1681
NM_148975	MS4A4A	uid_0062452	TTCATAGGAAAGACTGTATC	1675
NM_001143940	LGSN	uid_0012740	ATTCTGATGTGTCATGCCCA	1672
NM_025256	EHMT2	uid_0055375	GACAGTCACAGCCATCTCCG	1672
NM_000134	FABP2	uid_00285	GTTCAAAGTGCAGACTATGT	1671
NM_016243	CYB5R1	uid_0046745	GGGGCGGGGTCCGGCAGAGG	1664
NM_001060	TBXA2R	uid_006956	AGGGTGTCCCGGCGTGCGGG	1663
NM_201279	NRP2	uid_0069119	GGCACCCAGCTCGGGCGGGG	1660
NM_001310	CREBL2	uid_0028379	AGCGCTAGCTAGTAGGCAAA	1658
NM_020160	MEIS3	uid_0050584	GGTGGGAGTCGGGGAGGGGC	1653
NM_015133	MAPK8IP3	uid_0044911	GGCCGGAAGCGCGGGTGAGC	1651
NM_001144881	PRICKLE1	uid_0012963	CTGAGGGGCTGCAGCGGGTG	1646
NM_001142587	NFYC	uid_0012373	CACCACCCTGCCTATCCTTG	1644
NM_005751	AKAP9	uid_0038051	GCGGGATCCTCGCTGGTAGG	1644
NM_001014989	LAT	uid_004876	GGGCTGGGCGACTGAGATGG	1639
NM_153209	KIF19	uid_0063815	GCGCAGCGGTTCAGGCTCGG	1639
NM_001013653	LRRC26	uid_004731	GTAGTTTGGAGCTCCCGGAC	1638
NM_001256105	WNT5A	uid_0022070	CTCTCGCGCGCTGGTCCCCG	1636
NM_001010911	CASC10	uid_004321	GGACGCAACTCCCCGTCTCC	1635
NM_003033	ST3GAL1	uid_0032198	GAAGGGGAGGGCCGCGCGCA	1635
NM_001145076	EML4	uid_0013180	CGTCACGTGGGAGGCGGAGT	1632
NM_001184748	PAFAH1B2	uid_0017371	CCCATTTTGTGTGGCGTCTG	1632
NM_013387	UQCR10	uid_0042605	CCACAGAGGTATTCCTATCC	1631
NM_018998	FBXW5	uid_0050063	CTGCGCGCACTCGGGCGCAT	1628
NM_181844	BCL6B	uid_0067166	GGGCGGGACCTCAGAAACAA	1625
NM_001079514	UBN1	uid_007213	GCGCCCGCGGTCTGAGGCGG	1624
NM_003745	SOCS1	uid_0033750	CTCTCTTCTGGACCCTCCCG	1619
NM_032772	ZNF503	uid_0057548	CCGAGGTGATTGGAGGGTCA	1618
NM_001134468	LSMEM1	uid_0011099	TACAGACCCACCACAGGTGA	1614
NM_006076	AGFG2	uid_0038731	GCATTGGCGGCTCCAGCAAC	1608
NM_032287	RTL6	uid_0056766	GTCACCGCGCGGCCTTTGTG	1608
NM_018955	UBB	uid_0049980	GTCCTGAAAGAGGGTATTTC	1605
NM_002942	ROBO2	uid_0031968	CCCCCGCGGTGCCGCCTCTG	1604
NM_003576	STK24	uid_0033388	AGTCTGCGTGAAGATCCTTC	1604
NM_020848	JCAD	uid_0051519	GCCTGCGTGGGTCGCGCAGA	1602
NM_153252	BRWD3	uid_0063885	GAAGAGGTGGGCGGGGGCAA	1599
NM_001098797	TOX2	uid_008409	CGGGGGCGGGGCGCTCCTCT	1598
NM_001278403	LILRB2	uid_0024799	GCAGAGAAGCATCTCGCCTC	1596
NM_020784	TXNDC16	uid_0051386	CCCTCGAGCGACGGGTCCTG	1590
NM_001287337	CAB39L	uid_0027219	TCGGTTTAGGTAGGTCGGCC	1589
NM_003524	HIST1H2BH	uid_0033262	TGGCTGATTTGGTCCAATCA	1586
NM_001252	CD70	uid_0021706	GGCAACTCTGAGGCTCACCC	1584
NM_024039	MIS12	uid_0053771	GGGCAGCATTTTCTCTGAGG	1581
NM_003058	SLC22A2	uid_0032263	GTGGAGCACCGACAAGCCTG	1579
NM_012133	COPG2	uid_0041548	ATTCCTGCTGCTGCGGGCGT	1574
NM_015310	PSD3	uid_0045243	AGGCGGCGCAGGCGGGCCGG	1574
NM_001257378	SEC14L3	uid_0022769	GGGCATGGAGCGTGTGCCAG	1573
NM_173353	TPH2	uid_0064843	CACAGATAACCCCAGGCTTC	1572
NM_020754	ARHGAP31	uid_0051323	GGAGTCGCAGAACTGCTCTC	1570
NM_014682	ST18	uid_0043963	CGTGGACAACAGACCCTTGT	1569
NM_004460	FAP	uid_0035210	GGATCACTTTAGCAAGTCAT	1567
NM_001256681	KIAA0391	uid_0022446	CGGATATCTGGAAGCCTTCC	1566
NM_001286577	C2CD3	uid_0026840	CTGAAGAGCGCTCCTCCTTC	1566
NM_014214	IMPA2	uid_0043047	GCACGGCGCGGGAAGAGGCC	1564
NM_001001524	TM6SF2	uid_002307	AGGGGCCTTGGAGGCTCCCT	1558
NM_005720	ARPC1B	uid_0037982	GCTTCTGCGGACAGAGCCTT	1549
NM_001493	GDI1	uid_0028737	GAAGGCTGCCATTGTCACGA	1548
NM_152233	SNX6	uid_0062485	TGCCCCCAGCCATGAGGTCT	1547
NM_213618	ST5	uid_0070252	CTTGGCCTAGCGCGTGCACA	1546
NM_031246	PSG2	uid_0055923	ACAAAGTGTGTGTTGAGGTT	1544
NM_152450	FAM81A	uid_0062924	GCGGGGAAAGCCTCCAGCTC	1539
NM_001291463	TBC1D3I	uid_0028261	GGCAGGCATGTTGACGCCTC	1538
NM_005892	FMNL1	uid_0038349	AGTTCGAAAATCGCCGAGGG	1537
NM_001039775	CRYBG2	uid_006262	AGGTGTGGAGCTGGTTGGGC	1532
NM_016377	AKAP7	uid_0046985	TGCGGGTGCTGCGGCTGCTG	1524
NM_005422	TECTA	uid_0037311	CATGAAGTGTTGAACTTCGG	1523
NM_015650	TRAF3IP1	uid_0045826	AGGAGTGGGGGTTCCGCGGG	1523
NM_001278579	ACVR2A	uid_0024950	GCCGGGCGCAGCGCGCGTGC	1522
NM_001243474	STARD13	uid_0021243	AGGAGAAGGAGCACCCCCCT	1521
NM_012469	PRPF6	uid_0042233	TGCGCGGGAGCGCCTCCTCG	1521
NM_005380	NBL1	uid_0037222	TTCGGCGCGCTCCGACGGCG	1520
NM_152694	RTL3	uid_0063384	GCTATGTTACAGAGGAAAGT	1511
NM_001284235	GTDC1	uid_0026268	GCGGGAGCGCCGCTGACTCA	1508
NM_152374	C1orf216	uid_0062749	AATAGGAGTAAGTCGAGAGG	1504
NM_016401	HIKESHI	uid_0047019	TTCATTTCCATGTACAATCC	1503
NM_020185	DUSP22	uid_0050625	GAAAAGGCCAAAGGGGGATC	1495
NM_001128168	PAK3	uid_0010278	TTTGTGTGAGGATCGTTTTT	1494
NM_025164	SIK3	uid_0055212	GTCACGGTTGCCATGGCTCC	1493
NM_152504	C20orf196	uid_0063022	GGCTTGTCGATAAATGTGCT	1491
NM_139278	LGI3	uid_0061147	GCTTGTGCTTGTGCCTCTGC	1488
NM_001136020	ICA1	uid_0011660	CTGGAGGGTAGAAGCGGGGA	1487
NM_001172430	AMPD3	uid_0016591	GTCTTGTTAGGAGGTTCCAG	1484
NM_001282882	RIMS2	uid_0026077	GCTACTCGGAGCAGCTGCCC	1480
NM_015147	CEP68	uid_0044941	GTCCCGGCTTCCCATAGGCC	1480
NM_014432	IL20RA	uid_0043497	TCTTACACGCCTACGCTATA	1479
NM_001142930	API5	uid_0012549	GGAGGAGCAAAAAAGCGGCA	1476
NM_022145	CENPK	uid_0052916	AGAAGACTGCGCCGCTGCTT	1475
NM_001101339	C12orf77	uid_008875	CCCAGTTCTCAGATGGTTCT	1472
NM_002590	PCDH8	uid_0031190	TTAAAGGGATTGTCAGAGGC	1471
NM_001286209	GAS8	uid_0026628	CAGCGCATCGGGGCAGCAAC	1469
NM_001985	ETFB	uid_0029814	AGGCCTTTCCTTCTCTCTCC	1465
NM_014312	VSIG2	uid_0043241	GGACAGAGGGATTGCAGAAT	1465
NM_001283021	GMPR2	uid_0026194	ATCCGTGTGCAGCCCCAAAC	1464
NM_014488	RAB30	uid_0043614	GGCCGCCATGTTAGGAGTAC	1464
NM_001163646	HTR3D	uid_0014830	CAAAACAATGGCACTGAGGA	1461
NM_175867	DNMT3L	uid_0065778	GGTAGGGGCAGGGCGCTCAG	1459
NM_001099771	POTEF	uid_008665	TGGGCGTTTGGTATCCGGCA	1457
NM_057168	WNT16	uid_0059224	AGGCTCCAGGCGCGGCCAGG	1456
NM_023018	NADK	uid_0053578	GGAGAGCAGTGACCAGGGAG	1455
NM_173701	WARS	uid_0065289	CGGTTCTCCCGGAGGCAGAC	1455
NM_003580	NSMAF	uid_0033400	TAGTGTGTGAGGTCGGATCC	1452
NM_001243775	LIMA1	uid_0021387	CAAGACCAGCCTGGCGAACA	1449
NM_006953	UPK3A	uid_0040633	GGTCGGGGAAGCCCGGGGCA	1449
NM_018639	WSB2	uid_0049615	TCGGGGAGGCGGTACGCTGA	1449
NM_000483	APOC2	uid_001114	GGAACCTTCTCTCAAGTGAC	1445
NM_001284284	VOPP1	uid_0026324	GCACTTAGTAAGTGGTTTGG	1445
NM_152316	ARL14EP	uid_0062621	ATGATTCAAGGCGAGGCAAG	1444
NM_001178036	DPP10	uid_0017183	GCTAATTGGTTGAGGGAGAC	1443
NM_032270	LRRC8C	uid_0056744	TCACAGCGGGGCTGGCACCG	1442
NM_001134407	GRIN2A	uid_0011055	CTGCCGCTTCCTCCCTCTTC	1440
NM_006949	STXBP2	uid_0040624	GGACTCAACTTCCTGGGCCT	1440
NM_001135162	COMT	uid_0011325	AGAGTCTTGCTCTGTCGCCC	1436
NM_017545	HAO1	uid_0047702	TCTTTGGCAGATAGTGACTT	1434
NM_018622	PARL	uid_0049608	CCGGGAGCGACCTGCGAGAG	1431
NM_001258039	SPRY1	uid_0022886	GTGGATGTTACTGAGCCGCC	1429
NM_001278514	CUL4A	uid_0024889	GACCCACCTGCTGCAGGTAC	1427
NM_001159296	KLF8	uid_0014216	GAGGCCAGCTCTGTCGGCCC	1425
NM_005388	PDCL	uid_0037240	TTTTCTTATTGCTTGACGCT	1424
NM_020714	ZNF490	uid_0051236	GTGCTACGTCACTGTGCGAT	1424
NM_138959	VANGL1	uid_0060920	GGCCCACCTGCAGCGGAGGG	1424
NM_001290258	ASB15	uid_0028052	CATAAGCGGTCTCTGGCACA	1423
NM_018087	NDC1	uid_0048737	GGGAGTCAAGGTCTTCCTGG	1423
NM_014248	RBX1	uid_0043118	CACGTGACCACGCCTCTTAA	1420
NM_032785	AGBL4	uid_0057578	GTTGCCAGGATGCGGTGGAT	1415
NM_001127648	GABRA1	uid_0010153	ACTGTGAGTTGTTTATCTCT	1414
NM_000299	PKP1	uid_00676	TTGCTCATGGGGAGAGGGAA	1411
NM_001288957	IFI27	uid_0027582	TCGGGGTGGAGCTGCTTAAA	1411
NM_007187	WBP4	uid_0041077	GGGTCGGTATAAAGGGGTTG	1411
NM_024727	LRRC31	uid_0054551	TGTATTGGCTTCTGGATCCT	1411
NM_018177	N4BP2	uid_0048922	GCGCAGAAGCCCGCCGCGAG	1409
NM_194302	CFAP65	uid_0067954	GGCTTCTACCTGTCGCGACA	1405
NM_198525	KIF7	uid_0068504	GAGTCGGCCCGCAGACAGGG	1404
NM_001164695	IYD	uid_0015145	ACACACCAACTCAGATCTGC	1398
NM_001287748	FDFT1	uid_0027347	TCGGCCCACCTGGTCCATCT	1397
NM_006398	UBD	uid_0039433	GACATAGAGATCTGCAGCTT	1397
NM_001145053	EFCAB5	uid_0013152	ATTTCAGGGCGAGGATTGTG	1396
NM_001164425	MBD3L3	uid_0015026	AACACCCTGTCTCCGCCCAT	1392
NM_001257964	BOD1L2	uid_0022798	ACCATTTCAGTGCCCTAAGA	1389
NM_030755	TMX1	uid_0055550	GGAGGCGTGGTGTAAAAAGT	1389
NM_004608	TBX6	uid_0035538	CGGCGGCGCGGTTGCCTCCC	1388
NM_005325	HIST1H1A	uid_0037107	TCACAATGAGGCAACCAGAG	1388
NM_145204	SENP8	uid_0061900	GGCCGACCCGTGCTGGCAGT	1385
NM_001199853	AK3	uid_0019402	GGTTTGGCATGTTTCAAGAA	1384
NM_198686	RAB15	uid_0068640	GGCTCGGCTGGGCTGGCGCG	1384
NM_152753	SCUBE3	uid_0063501	GGCTCCTCCTGGCCGGACGT	1382
NM_021914	CFL2	uid_0052508	ATGAGGAAACGTCAGTGGCT	1381
NM_134324	TARBP2	uid_0060278	CCCGCAGCCCGTGGTAGTGC	1377
NM_001130480	VRK2	uid_0010765	TAGTACTCAGGTTGTGGTAC	1373
NM_001193484	LIMS1	uid_0018100	AAGTTGTGCCTTGCTGAGGA	1371
NM_006764	IFRD2	uid_0040222	TTCCCATGGTCCCCAGACCC	1369
NM_201535	NDRG2	uid_0069203	GGTCAATGCCTCAAGGGGCG	1369
NM_198468	MMS22L	uid_0068388	GTTTCCGCGCAGATATCGCG	1367
NM_001178085	ZFX	uid_0017231	GTCCTCCTGGCACCCCGTGT	1366
NM_001278273	SRPK2	uid_0024695	GTTGGCCTACATTGTCTCCC	1362
NM_144697	CIART	uid_0061519	GTATTTGGGAGTGGATTTGG	1362
NM_001256442	PRRT2	uid_0022303	GGAGACGGGACCAGTGAGAC	1361
NM_001242600	RBM39	uid_0020762	GTCTCTAGGGCAAAGACAGT	1357
NM_020995	HPR	uid_0051781	AAGAGCTCAACTCTTAACAG	1353
NM_000336	SCNN1B	uid_00763	TCCCTGAACCTGGCGTGTGG	1349
NM_015398	FAM149A	uid_0045431	GCGGGGAAGGCGCGCTTTCC	1349
NM_000304	PMP22	uid_00688	GTCTTGGCATCACAGGCTTC	1348
NM_016047	SF3B6	uid_0046370	AGGCCCTGAGCAGAGGAACC	1347
NM_130848	DCANP1	uid_0059975	AACCCTTATTAAGTGTGTGC	1347
NM_001190980	YAF2	uid_0017872	GCTAACTCGCCGCGGGTGCT	1339
NM_024907	FBXO17	uid_0054887	ACATCCCCAAGACGCCCCCG	1339
NM_001009552	PPP2CB	uid_004108	GCAGAGCTTGGTCTGGGGCA	1337
NM_052925	LENG8	uid_0058911	CGGCCACGCTTGTCCCCTCG	1334
NM_001136131	APP	uid_0011731	ACGTTGGGGGTTAAAAAATG	1332
NM_012467	TPSG1	uid_0042228	AGGTGCAGAAGGAACAGGTG	1331
NM_001144968	NEDD4L	uid_0013065	TATCTTATGTGGCGTTATCT	1330
NM_001242778	IKBKB	uid_0020856	GTGTGGTCTCTAGACAACTG	1330
NM_004530	MMP2	uid_0035366	CCCCGGCCGCCTGCTACTCC	1326
NM_001761	CCNF	uid_0029294	GCGGTAAATGAGGCGAGCAC	1323
NM_001080483	MYMK	uid_007588	TCACGTGGCATGTCAGCTGT	1321
NM_020672	S100A14	uid_0051152	ACTCTGGCCAGCGGAGGGTG	1321
NM_001206971	PTPRB	uid_0020368	GCTGCGGACGCGAGAGGCGG	1317
NM_174983	MFSD12	uid_0065586	TAGAGGCGGAACGAGCCCTG	1315
NM_144626	TMEM125	uid_0061350	ATGAGCCTTGTGAAGGAGTG	1309
NM_020853	FAM234B	uid_0051527	AAGTGAGACTCAGAGTGGTG	1308
NM_024963	FBXL18	uid_0054985	GGCGGCCGCCATGTTGAATG	1304
NM_017417	GALNT8	uid_0047528	GGCTTTCCACAGGTTGCTCA	1303
NM_001272019	EPC1	uid_0024146	GTTGGCTGAAGAGCGCACAG	1301
NM_148896	NPB	uid_0062412	GCGCGCAAGGATCTGGCGCT	1301
NM_014480	ZNF544	uid_0043600	GGGGCTCGGCGCTGTCATCT	1299
NM_001008541	MXI1	uid_004035	TGGTGGCCACGCCGGAGCCC	1298
NM_006818	MLLT11	uid_0040345	GGGTGAGGGACTCTGCTCCG	1297
NM_001288629	EPHA7	uid_0027439	GGAATCGCCTCCTGGCAGGC	1296
NM_001042728	RARG	uid_006810	GTGCATGCATTTATCTTATC	1295
NM_025106	SPSB1	uid_0055119	GGGGCGGCCGAACCAGCGCC	1290
NM_000811	GABRA6	uid_001805	TTAAACAGTAAGAGCTGTGT	1289
NM_001037163	FAM220A	uid_005908	TGTCTCCGTCCGCCCCCTAC	1284
NM_001873	CPE	uid_0029565	TCATTTCACCTGCGTCGTCC	1284
NM_001024675	ACTL10	uid_005284	AGAGCCAAGGGCAGTGATTT	1281
NM_001164239	DHX16	uid_0014925	CTCACAGACTGACCATCAGG	1280
NM_005578	LPP	uid_0037689	AGGGAGTGAGGGCTAGTGGA	1279
NM_032107	L3MBTL1	uid_0056494	GGCCTCGAAGGCAGGCAAGA	1278
NM_000362	TIMP3	uid_00817	AGGATCCTGGATCGTTCTCC	1277
NM_004314	ART1	uid_0034914	GGGCAGGTCAGACTGGGCAG	1275
NM_002472	MYH8	uid_0030912	GTCACTACAAACTATGCTGA	1274
NM_004136	IREB2	uid_0034564	GGGCGTTGGCGTGGCTAGTT	1274
NM_001190274	FBXO11	uid_0017641	GGCGAGCGGGACCCCGAGTC	1273
NM_016467	ORMDL1	uid_0047116	GGTGAGACGCTGGCTGCTTG	1273
NM_018060	IARS2	uid_0048677	CTGCAGGGAGGACCCGGAGG	1272
NM_182562	FAM169B	uid_0067394	CACAAACACACAAACACGCA	1272
NM_021111	RECK	uid_0051981	AACGTGGGCTGGTGGACTCC	1270
NM_001202489	UBE2G2	uid_0019703	AGAGCGACTAAGGCGAGGGC	1269
NM_004502	HOXB7	uid_0035305	AATGGGAAAGCCGAGCCCTG	1269
NM_001282494	GOLGA8N	uid_0025703	CCAGACAGCAGCGTGTCCAG	1267
NM_019111	HLA-DRA	uid_0050311	GAACGGAGTATCTTGTGTCC	1266
NM_001199743	DCTN5	uid_0019307	GAGCAGCCGTCGCCGACCCC	1265
NM_003718	CDK13	uid_0033691	CACCCAACGTCAGGGCGCGA	1265
NM_003358	UGCG	uid_0032911	GCGGCTCGCGCCCCACTCCT	1264
NM_002351	SH2D1A	uid_0030659	CAAGTTGTACATGTCTCTGT	1262
NM_001038704	C17orf47	uid_006060	GAGTTATATCACCAAGCCTT	1260
NM_020679	MIF4GD	uid_0051169	ACCCCTTCACCCGGTGCGCC	1259
NM_001007531	NKAPL	uid_003896	ATTAGGGTGCGCCTGTTTTT	1258
NM_000218	KCNQ1	uid_00482	GCGTCCCTGCCCGCGCCCAC	1256
NM_138796	SPATA17	uid_0060860	GAGTAGGAAGAGGGGATTAT	1254
NM_006453	TBL3	uid_0039558	GCTGCATCGGGAAGCGGAAG	1252
NM_134268	CYGB	uid_0060274	GGGCCGGGAGCGCTGGGTTC	1252
NM_001171713	FBXL2	uid_0016412	AGGTGATCAGACTGAGAGGA	1249
NM_001243077	CD28	uid_0021070	GAGACAAAGTGTTCTTAAGA	1249
NM_005920	MEF2D	uid_0038406	GCCTAGCTTGGGAGGGCGGT	1247
NM_024783	AGBL2	uid_0054663	AAGGTCTGCAACATGTATGG	1245
NM_001201334	GCFC2	uid_0019527	CCGAGGGAACTTCCGGTCCC	1242
NM_015955	MEMO1	uid_0046180	CGGAAACCGGACAGGCCTGA	1242
NM_002741	PKN1	uid_0031517	GGAGCCGATGGGGATGCTCC	1238
NM_018121	SLF2	uid_0048799	AAGACTTGTCCATTCTACGA	1238
NM_001257965	CRB1	uid_0022801	AGGAGCGAGCGCGCCCAGAG	1235
NM_005652	TERF2	uid_0037854	GAAGTCCACACCGCCCAGGC	1234
NM_001142634	SPDYA	uid_0012423	GTTCGCCGGCGCGCACTCCC	1231
NM_014112	TRPS1	uid_0042908	CAGCCGGCTCGCCGCGGCCG	1224
NM_001172699	PPARGC1B	uid_0016726	TGTAGCATTTTCAGGTGTCC	1222
NM_001244638	ARID5B	uid_0021501	AAAACAAATAGTCCATGCCC	1222
NM_199339	SPEM1	uid_0069034	AGAGGGTCAGCCACGGGTCC	1222
NM_001172735	PPP1R16B	uid_0016748	GGACAGGGTCCCGGCGCTCT	1220
NM_173521	C9orf84	uid_0064989	GAAGACCTAGGACAGAGCCC	1220
NM_001135564	HSF2	uid_0011410	GCCTTGATGGTAGCAGACTT	1219
NM_031219	HDHD3	uid_0055913	CCCAGCTACTTGGGAGGCTG	1219
NM_198066	GNPNAT1	uid_0068090	GGACCAAAGCTGGCCTCTCC	1219
NM_181616	KRTAP20-2	uid_0066922	CAATCAACAGGTCCTGTGGT	1218
NM_004678	BPY2	uid_0035695	CCTGCTTGACCCTGCCCACA	1215
NM_032747	ATP5MD	uid_0057526	GTTGAGCCCGCCCACACTTC	1210
NM_017703	FBXL12	uid_0047975	CTAGAGACCAGGACCAAGTC	1208
NM_173570	ZDHHC23	uid_0065104	GGAGGTGGGTCCCGCACCTC	1206
NM_001270383	ENKUR	uid_0023498	GTGGTCCTATTTCCTGGAGC	1203
NM_005372	MOS	uid_0037208	AAAGGGATGAGGTGGAGCGA	1203
NM_001145998	SLC15A2	uid_0013895	AGATTGAAAAACTGATTCCA	1201
NM_006254	PRKCD	uid_0039105	GGCAGAGGGACCGGGAGACT	1200
NM_015444	TMEM158	uid_0045505	CGGATCGCCCGGGGTGCGTG	1200
NM_001142645	NEMP2	uid_0012438	GTTGCTCCAGCCTCCGCCCG	1199
NM_001172501	SLC6A2	uid_0016611	GAGATGCAGGAGTAAGTGCT	1199
NM_032776	JMJD1C	uid_0057557	GGGAGACGAAAAAATGAAGA	1199
NM_052951	DNTTIP1	uid_0058961	TGTGCAGTGTGGGTGTTCAG	1197
NM_001005327	OR6K3	uid_003519	TTCTCTACCCTCTCATGTGC	1196
NM_001199821	MDP1	uid_0019375	AGAAGTAGGGAGGATGCCCG	1195
NM_001270999	ZFAND2B	uid_0023733	TGAGTCGGAAGACTGTCCCG	1195
NM_013356	SLC16A8	uid_0042537	AACATTAGGAACATGGCGGA	1194
NM_001258353	EFTUD2	uid_0023008	GGACTGGCAAGGCGGAGTAG	1192
NM_001258398	CCDC103	uid_0023053	GACTGGCAAGGCGGAGTAGC	1192
NM_014583	LMCD1	uid_0043744	AGCTGGGTAGTCAGGGGCCG	1192
NM_001122646	FAM178B	uid_009685	TTACCAAGACAGTGAGACAG	1191
NM_052929	FHAD1	uid_0058916	TCAGCAGGCGGTAACCCAGT	1191
NM_001004311	FIGLA	uid_002844	GCTCCCGAGTCACACCTGTG	1190
NM_001278284	ZNF3	uid_0024706	CAAGCTGAGCGCTCTCCAGT	1190
NM_025163	PIGZ	uid_0055208	CTGGGGGCGCCGCCGTCCCT	1190
NM_001282306	STK25	uid_0025488	CCCTCCCTGCCTCGCCCTCG	1188
NM_032017	STK40	uid_0056406	AAGAGGCCAGAGTCCGATTG	1185
NM_001202429	ASB2	uid_0019659	AGGACGAGGAGACGCATAGT	1184
NM_001146157	FAM25A	uid_0013998	GCTGGACAGGTGAGTCAGCG	1181
NM_001004019	FBLN2	uid_002774	GAGTCTGGGCTCTGAGCGAG	1180
NM_001145453	GFRA1	uid_0013568	GCGGAGAATGGCGTGTTCCG	1180
NM_001198934	ABCC10	uid_0018886	GAGCGAATACTCCACGTGAG	1178
NM_001199659	LETM2	uid_0019271	TCGCCGAAGTGACTTCTTTG	1177
NM_003692	TMEFF1	uid_0033638	AGACCCCGGCCCGCCCGGTG	1176
NM_001128211	NUDCD1	uid_0010304	GAATGAAGTATGAATTAGCT	1175
NM_001271165	PTGS1	uid_0023789	GACAACAGTGGGCCTGCCGC	1175
NM_198573	ENHO	uid_0068590	AGGCTCTTCGCTGTTTTTGC	1175
NM_001042385	PREPL	uid_006586	AGTTATTCATAACCTAAGTG	1171
NM_003854	IL1RL2	uid_0033998	ATTCATTTAGACGTTCAACT	1171
NM_181600	KRTAP13-4	uid_0066883	ATGTAAAGGATGACCCTGTT	1171
NM_001003845	SP5	uid_002752	ATTCTTTGATGATTGGGTAG	1170
NM_032780	TMEM25	uid_0057565	GACGCAGGAGCAGGCGGAGT	1170
NM_002186	IL9R	uid_0030280	GTCAGTTTAATGAATCTCAG	1168
NM_003956	CH25H	uid_0034217	GCTTGAATAAGCTAGCAACC	1168
NM_004979	KCND1	uid_0036319	TCCCTCTCTGGCTGTCCTAG	1168
NM_152355	ZNF441	uid_0062708	GGAGGAAGCTAGTCCTCTCA	1168
NM_030649	ACAP3	uid_0055506	TCCCCGGCAGTGACAGCGGG	1167
NM_024299	PPDPF	uid_0053965	GCGACTCTCGCCGTCTGGCT	1166
NM_173505	ANKRD29	uid_0064955	TGTGGAAGTGTGGACGTGTG	1160
NM_006842	SF3B2	uid_0040411	GCAGACGCACCTTTCTCTAG	1158
NM_133474	ZNF721	uid_0060173	AGCCTAGCGTGTCCACGATG	1156
NM_005030	PLK1	uid_0036441	GGTTTTCCCCGGCTGGGTCC	1155
NM_001291424	SH2B3	uid_0028244	GTTTTATTCTAGTTCTGTCT	1154
NM_032574	DPY30	uid_0057311	TCTGCAGTCCGCGTGAGTCC	1154
NM_001003443	OR56A3	uid_002678	ACCCCAGTGACATGACACTG	1151
NM_001076	UGT2B15	uid_007007	GTCAAGGGCACCGAACAGGC	1151
NM_001165920	SERPINF2	uid_0015308	AACGTTCCTCTGGCCCCACT	1151
NM_004380	CREBBP	uid_0035043	GCGGCGGCACCATGTTCTCG	1149
NM_020998	MST1	uid_0051792	GGTGTTAGGAAGGTTTGGTG	1149
NM_012250	RRAS2	uid_0041763	GTCAGTTGGGAGTGGGACGA	1148
NM_019035	PCDH18	uid_0050142	AAAGCTGATGGAGTCACCCA	1148
NM_032515	BOK	uid_0057205	GGAGGACCGAGCGAGTTCCC	1148
NM_001099748	SYBU	uid_008653	CAGAGTCTCACTCTGTCGCC	1146
NM_001190826	FAM217B	uid_0017803	TCCCGCCTTCCGCCGTTCGC	1143
NM_001045479	S100A7L2	uid_006859	GGATTAGGTTGGAACAGAGA	1142
NM_001286660	TMEM68	uid_0026912	AGCTCTGACGTACGCAGCCC	1142
NM_002159	HTN1	uid_0030217	TGATCTATTGTAAAATCACC	1140
NM_018347	AP5S1	uid_0049260	TATCCCGATGCTTGGACCCT	1139
NM_001114137	DMTN	uid_009545	AGAGGTGGAGCCAGGGCACC	1138
NM_001975	ENO2	uid_0029793	TGTCGAGTGGGTCGGGCCGT	1134
NM_003730	RNASET2	uid_0033721	GCTGTGTTCCTTCGCCACGC	1134
NM_198082	CCDC57	uid_0068105	CTTCGATCTGCGGCGGTGGT	1134
NM_001136037	LIMS2	uid_0011689	GGGGCTGACGGTGGGGTTGG	1132
NM_033388	ATG16L2	uid_0058449	CATTTCGGACGGGGCCCCGG	1131
NM_001145971	RDH13	uid_0013889	AGTCTGGAATTGACAGTGGT	1125
NM_001173552	TMPRSS4	uid_0016892	GGAGGGGGGGCGGAAACTTC	1124
NM_001137605	PARVG	uid_0011983	GGGCAAACACTTCTTCCGCC	1119
NM_001083908	DNAAF2	uid_007979	GTGGAATAGGCCGGGCGCGG	1118
NM_153686	LCORL	uid_0064226	CGCGGGCGGCGGGAGCGGTA	1118
NM_032871	RELT	uid_0057774	GGGTCCGTATCCCGCTGGCC	1113
NM_001172682	ZNF641	uid_0016705	GGAGTCACTTATTCTGCCTG	1112
NM_014734	SUSD6	uid_0044095	CCGGCCGGGCCAGGTACCCA	1110
NM_002052	GATA4	uid_0029966	TCCAGGCTCTGGGGTCTCCG	1109
NM_001284357	LRRC49	uid_0026394	GCATTAGTGGACAGGAGCCA	1108
NM_032867	MICALCL	uid_0057765	TCCCGAGTAGCTGGGACTAT	1104
NM_032420	PCDH1	uid_0057028	GGCTTTGGGGAGCGGTGCTC	1101
NM_153818	PEX10	uid_0064340	AGGCGCAGGGCGGAGCGGAG	1099
NM_001165962	ELAC2	uid_0015340	TCTAGTATTCCTCTACTCTA	1098
NM_003666	BLZF1	uid_0033592	TTGCCTGAGTAACCGTATGA	1096
NM_020405	PLXDC1	uid_0050909	CAAGGCAAGGGGTGCAGAGT	1093
NM_198925	SEMA4B	uid_0068762	GCTGCCAGCGCCCGGGAAGG	1091
NM_199263	THSD1	uid_0068978	GTTTCAAAAGAACATAGTTC	1087
NM_004421	DVL1	uid_0035133	GGGCCTGGGCGGTCGGGCGG	1086
NM_006828	ASCC3	uid_0040370	CGGGACGCTCCACTTTACCC	1086
NM_144650	ADHFE1	uid_0061409	GGCTCAGGGCCATTTTCCCA	1085
NM_005140	CNGA2	uid_0036693	TCCCAAACTCAGTCCTTCAA	1082
NM_015174	ZFR2	uid_0045002	AGAAGGAAGCGAGAAGGTGA	1082
NM_001001523	RORC	uid_002303	GGCGCCCCACGTGGCCAATC	1081
NM_001193307	SAMD9	uid_0017991	TCTGCTTGGTTAAAATCTGA	1080
NM_000701	ATP1A1	uid_001579	CGCTCCTGCTGGCTGAACAG	1079
NM_014634	PPM1F	uid_0043860	AGGCGAACTGCGGCTCCACC	1079
NM_001184960	SH3KBP1	uid_0017471	TGGTCACACCTGGGGGCCCC	1078
NM_015894	STMN3	uid_0046060	TTCTCCAACTTGGCTTTGTG	1078
NM_020824	ARHGAP21	uid_0051472	GGCGGCCGAGAGCCCGGGGC	1075
NM_022104	PCIF1	uid_0052822	GGAAGGGGAGACAGCTTTGT	1075
NM_001122841	FRMD1	uid_009739	ACGCCTGTTCAGCCCCGGCA	1073
NM_001254728	AP4S1	uid_0021951	AGTCCGGCCTCACCCTACGC	1073
NM_152626	ZNF92	uid_0063257	ATGCAAATACTGTCTGGGGT	1073
NM_001277378	C19orf67	uid_0024491	GGTGGCCTCTGGCCGTGTCC	1070
NM_001040197	AGTRAP	uid_006433	GCCACCGCCCAGGCAGTACT	1069
NM_017747	ANKHD1	uid_0048051	GTCAGCTGGTGAAGAGTGGG	1069
NM_198694	KRTAP10-5	uid_0068662	CTGTCAGGACAACACACGCC	1068
NM_182560	C14orf177	uid_0067393	TTGTGTAATTCTTAGTTGTG	1067
NM_001006121	RBMY1B	uid_003758	GAGACCACGCTTGTGCCACG	1065
NM_001083604	PTCH1	uid_007946	GGAAATCTGCTCCAGAGCGA	1065
NM_153809	TAF1L	uid_0064326	GCCTGTAGTCCCAGCTACTC	1065
NM_001242359	RHOBTB1	uid_0020647	CTACGCAGACCCGACGGGCC	1064
NM_016329	SFMBT1	uid_0046890	GACTCCGCGGGCTGGTGTGC	1064
NM_130899	FAM71B	uid_0059994	GCTGGTGACACTGACCAGAG	1064
NM_032882	PNMA6A	uid_0057794	TGACGTCACCCGGGGTCCTG	1063
NM_003313	TSTA3	uid_0032814	GGAAGCGCAGTCTCGTCCGC	1062
NM_004744	LRAT	uid_0035830	GGTTTCTTTGGGAGGGGGGC	1062
NM_005642	TAF7	uid_0037831	CAGTGTTTCGGAAGAGCTGT	1061
NM_016428	ABI3	uid_0047050	TACACGCTCTGTGCAGATGA	1059
NM_212552	BOLA3	uid_0070180	GACCGGAGGCCTCCGGGGCG	1058
NM_004816	FAM189A2	uid_0035972	GAAGTGCCAACTTATGTCTA	1056
NM_001269052	CTCFL	uid_0023470	CCGCGGTGAGGGGCCAGTCC	1055
NM_000164	GIPR	uid_00344	GAATTGTCCTTATCGTCCTG	1054
NM_031426	AIF1L	uid_0056073	CCGCCGGCCGACCCCTCTGC	1054
NM_014500	HTATSF1	uid_0043638	GAGGCCCGGCGGAGCAAGCC	1052
NM_003775	S1PR4	uid_0033815	AGCCCCAGCGCGTTGGCTCC	1050
NM_014305	TGDS	uid_0043226	TCGCCCGGATGGTAGGGGTA	1049
NM_001130413	SCNN1D	uid_0010741	CCCAGGTACTCAGGAGGCTG	1048
NM_001135218	TAF12	uid_0011383	GAGCTCTGCGTATTCCAACC	1043
NM_014916	LMTK2	uid_0044464	ATGGGCGGGGCCTCCTGGGC	1043
NM_001193534	FBXL5	uid_0018161	TCGTCTTCATAAGCCGCAGA	1042
NM_002483	CEACAM6	uid_0030937	ACAGAAAGGGAAGAGGAGGA	1038
NM_001042679	RHOC	uid_006788	CCTCCCCGCCGCGGCGCTGG	1037
NM_001253798	ZNF331	uid_0021880	ACGCAAGTGCGTCACACACT	1035
NM_033020	TRIM33	uid_0057953	GGGAACTCGGTTCGCGGGCG	1035
NM_017712	PGPEP1	uid_0047993	GGGCGCGCACGCTGCGTCTC	1034
NM_001272075	USP10	uid_0024177	TGAGCCCCGCGACCCTCGGG	1032
NM_001267554	F7	uid_0023347	GCTCAGTGGCTGGGCAGCAG	1029
NM_004831	MED26	uid_0036003	TTGCGCGGAGGCGCGGGGCG	1028
NM_001142594	ITPK1	uid_0012381	GTGGCCCGGCGGTCTTACTT	1027
NM_001421	ELF4	uid_0028608	TCACGGGCGCGGGGTGGCGG	1026
NM_013319	UBIAD1	uid_0042458	GGCGGGCAGGGCCGAGTCAG	1024
NM_000163	GHR	uid_00343	GCCAGGCGCGGCGTGACCCC	1023
NM_001001888	VCX3B	uid_002444	CAGGCTGGGTTCCTCAGAGA	1022
NM_001199198	TBC1D23	uid_0019076	GCTGGAATGAAGACGCTAAG	1022
NM_001113541	SPATA31A5	uid_009487	GGGGGAGGTGCAGCAGGAGG	1020
NM_001243288	NECTIN3	uid_0021188	AGTTGTGCTTTGCCGCCTCC	1020
NM_133436	ASNS	uid_0060104	CATCCTCCTCGCGTGCCCTG	1018
NM_001127212	GAGE2A	uid_009943	TTGGGGCGTGGCGCTGGGAA	1017
NM_001284215	TRIP12	uid_0026246	AGACATTGCAGCATGGGTGA	1016
NM_001085452	SPATA31A1	uid_008064	CTAGAAGGTGGGATGGTGGA	1015
NM_016640	MRPS30	uid_0047416	GACTGGAGAAGTTATATGAT	1015
NM_001197107	SCHIP1	uid_0018586	TTCATGGCACTGTATCGATA	1014
NM_013389	NPC1L1	uid_0042609	AGCCTCATCACGCAGGTGCT	1013
NM_024114	TRIM48	uid_0053935	ATTTAGATCACACCTTTGCA	1009
NM_177458	SLURP2	uid_0066049	GGTTAGGCCTCTGAGCGGGC	1008
NM_004854	CHST10	uid_0036055	GAAAGGGAGACTCGGGATCC	1007
NM_001164722	PTAFR	uid_0015155	CCTCTGATGCTGCGCCCCTC	1006
NM_002700	POU4F3	uid_0031423	GCTGTCTCTCCTCACCTCCC	1005
NM_001005922	KRTAP5-1	uid_003745	GCAGCCCATACACCAAGGGG	1002
NM_001143994	RASSF7	uid_0012835	TCGGGGCGAGCGCAGCGATT	1002
NM_032296	FLYWCH1	uid_0056786	GGCGCCGCGCAGGGAAGACC	1001
NM_001005243	OR9K2	uid_003444	TGAAAGGCATTTGGGTAGAA	999
NM_001145308	LRTOMT	uid_0013426	GTATAGGGCAAGTTCCCGAA	999
NM_001114093	LSM14A	uid_009514	GGGACCGGCTGAGTGCCTCG	997
NM_001271877	ESR2	uid_0024043	CGCTATGAGGCCAAGCGTAG	995
NM_005495	SLC17A4	uid_0037481	AGACATAGGTGACCTCAGCT	995
NM_014670	BZW1	uid_0043933	CTCCAGCTGAGTCCCCTGCC	995
NM_198508	KLRG2	uid_0068477	ACGGCAGCGGGGCCAGGCGA	994
NM_001165032	RNF182	uid_0015254	TGGTGGTGGCGGCCCATCGG	993
NM_001039792	HRCT1	uid_006268	AGGCTGGATCTGGTTGAGGG	991
NM_001145314	CEP44	uid_0013435	GCTGCAAGTTAGAAGTGGAC	991
NM_001242313	TMEM191B	uid_0020613	AAATGTGCTTGGGTATTATG	991
NM_015231	NUP160	uid_0045105	GCGGGGCTCAGTCGACCAGG	991
NM_005061	RPL3L	uid_0036515	CATCAGATAGACAGCCTGAG	990
NM_006570	RRAGA	uid_0039815	TGTTGCTAGGGGTACGTGTG	989
NM_024513	FYCO1	uid_0054141	GCGGGTGGGACAGTCGGTCC	988
NM_003508	FZD9	uid_0033224	GGCCACGCGGAGCACGGGGT	985
NM_005293	GPR20	uid_0037024	TGCCCCAGGCACCGTCCCTC	985
NM_001290271	LILRA2	uid_0028077	GCAAGGGACACTGAGGGGGC	984
NM_021049	MAGEA5	uid_0051874	GGGATGTGGGATAGAGGTGC	984
NM_181349	SMURF1	uid_0066732	GGTCGGTGGGTGGGAGGGTC	984
NM_001270640	JOSD2	uid_0023639	CCCGGCGATGGCGTCATGCG	981
NM_001271840	IKZF5	uid_0024014	GCTCACGCGAGACTTGAGCA	981
NM_024570	RNASEH2B	uid_0054241	CCTGGAGCTAGTCCGTGTTA	981
NM_207373	C10orf99	uid_0069980	AGGGGCTGACTTTACCCTTT	980
NM_018405	COPRS	uid_0049388	ATTGTTTCAGATTTCGCGCT	979
NM_002365	MAGEB3	uid_0030689	AACACAAAGCAGGGAGTCCA	978
NM_014918	CHSY1	uid_0044470	ATCCGTCCGCGCCGCGCGAT	978
NM_033550	TP53RK	uid_0058644	CGAGAGTCACCGAAGATTTC	978
NM_018376	NIPSNAP3B	uid_0049327	TCTGTCACCTCTAACGTCTG	975
NM_003487	TAF15	uid_0033178	AATGGTACGGCTAGCGGAGG	974
NM_005540	INPP5B	uid_0037596	AGGAAGCCCAGTGTACCCCA	973
NM_024608	NEIL1	uid_0054317	GGAAATCGTGGCGATGGGTT	972
NM_152478	ZNF583	uid_0062971	GGGATTCTGAAGGCCAGCGG	971
NM_001282866	45359	uid_0026065	GGTCTGTTGCTTTGTTGTGG	970
NM_004202	TMSB4Y	uid_0034690	CCCAGGCTGGAGTGCAGTGG	970
NM_001032221	STXBP1	uid_005670	CTGGCGCCCAGCCGCATCTC	967
NM_005670	EPM2A	uid_0037900	GGTTCTTTGTCTGTAAAATG	967
NM_024627	RTL10	uid_0054351	AGCGCAGGCGCGGCCTGGAT	967
NM_001267698	CD63	uid_0023413	ACAGCTGCGGCCTGAGTCAC	966
NM_004466	GPC5	uid_0035227	AGTGCGGGGCGGGGCTTCCG	963
NM_022553	VPS52	uid_0053234	GCTGCGATGCCGCTGGATCA	962
NM_018941	CLN8	uid_0049948	GGGCGGGGCGCGGCGGGGGG	961
NM_001197323	HIRIP3	uid_0018667	CCTTGCAGCGTCTCCGGAAG	959
NM_001285	CLCA1	uid_0026475	GGAGCCCACATCCGGTTCCT	959
NM_015966	ERGIC3	uid_0046209	GGGGCGGGATTTTGAGGACT	959
NM_021216	ZNF71	uid_0052189	GGAGCTCAGTTGGCTCCGCT	956
NM_005460	SNCAIP	uid_0037403	CGCGGCCACCACTGCCACTG	955
NM_172139	IFNL3	uid_0064602	GCTGTCACCCAGGGTCTGTT	952
NM_001358	DHX15	uid_0028470	GGAGGAGACCCAAGAAAGGT	951
NM_133445	GRIN3A	uid_0060116	CTGCGCTAAACGCCCACTGT	951
NM_001105077	MECOM	uid_009096	GTGGGTCGTCCGGCCTTCGG	950
NM_001004740	OR5M1	uid_003191	GTATGTTTGTGTAAGTTATG	949
NM_019026	TMCO1	uid_0050125	GCTGGCGCGCGCCTTTTTCT	948
NM_198976	NELFCD	uid_0068809	AGGGGCTTAGCTCCGGAGAG	948
NM_001287147	MOGAT3	uid_0027161	GGGTGGGGCTGGGAGGCGTA	946
NM_021079	NMT1	uid_0051930	ACTAGGAGCGACTCTTTCCC	946
NM_007042	RPP14	uid_0040818	GCGCCCTCTGGTGTCCACTC	945
NM_014936	ENPP4	uid_0044508	TGTATCGGACCTAAGAGTAG	945
NM_005915	MCM6	uid_0038396	CCGTGGCCCGCGGGTATTTT	944
NM_001161574	MAFF	uid_0014584	TGCCTGGTTCCAGGGCTCGC	943
NM_001193522	RIPOR1	uid_0018139	CTTGCAGGGAGGGCAGACCC	941
NM_018661	DEFB103B	uid_0049661	ATGAGCAAGTATGCCCCCTT	941
NM_145282	SLC25A48	uid_0062024	GGATAAGGGTGCGCTCCGCG	939
NM_001099433	JAKMIP1	uid_008555	GCTCTCCTGCCGCCGTGGGA	938
NM_024639	ZNF322	uid_0054376	CCGAGTCTTCGGAAAGGGGC	938
NM_001193530	CCT6B	uid_0018152	TGATAAATCAGGAAGAATTG	937
NM_003154	STATH	uid_0032481	CAGTGGGTACAGTTGTTTCC	937
NM_003539	HIST1H4D	uid_0033305	CAATTCTCCCTTGCTCAGAC	937
NM_007031	HSF2BP	uid_0040783	CGCGGCCGGGGATGCTCCAG	937
NM_000586	IL2	uid_001345	ACCCCCAAAGACTGACTGAA	936
NM_001005184	OR6K6	uid_003324	TTCAGATGATTTTGGCATGG	936
NM_002171	IFNA10	uid_0030247	TTTGAGTGCAGGTGAAAAAT	935
NM_021068	IFNA4	uid_0051902	TATTTTTCACCTGCACTCAA	935
NM_001277817	YTHDF3	uid_0024509	GCGGAGCCAAGATCAGCGGC	931
NM_005793	NME6	uid_0038138	GTCCTAGTCCGGTTGCGCCG	927
NM_001143983	CHRDL1	uid_0012809	CTGTGTGATGGGAAAGTAGC	924
NM_001282789	FAM71F1	uid_0026011	GCCATGAGCCCACCTACAAC	924
NM_147190	CERS5	uid_0062346	AAGGAGCTAGGCCTGAAATA	923
NM_001143958	TMEM30A	uid_0012768	CATCTTCGCTCTGTTGGCCG	922
NM_001135099	TMPRSS2	uid_0011293	CGAGTAGGCGCGAGCTAAGC	920
NM_001173487	NKRF	uid_0016853	CTTGCTAGCTGCCTAGCTCG	920
NM_001080421	UNC13A	uid_007436	GGCCATCTTGGTTCAGCACC	919
NM_001135554	EPB41L2	uid_0011405	GGATTCGGCAAGCGCGGCCG	919
NM_001146688	KDM3A	uid_0014135	AACCAAGTCAGCGCTGGAGT	917
NM_206919	ARL9	uid_0069704	CCCAGCTACTTGGGAGTCTG	917
NM_001018072	BTBD11	uid_005133	TTAAATCCCTCCTCCCCATG	916
NM_001801	CDO1	uid_0029383	ACGGCTCACGCGCACATCCC	916
NM_170692	RASAL2	uid_0064416	AGTACCCTCCCAGGGATAGC	916
NM_000781	CYP11A1	uid_001730	TCTGCTAGGGCTGGCACTGA	915
NM_022492	TTC31	uid_0053207	CTCTCGTGCTCCGTAATGGG	915
NM_017542	POGK	uid_0047699	GGAGCGCGGCTGATGTCAGC	913
NM_020932	MAGEE1	uid_0051676	TCTCAGATTTAGGGTACGAT	913
NM_001017528	PRR5	uid_005001	GCCCTCACCCCACCCCTCGG	911
NM_001168400	BEX2	uid_0016000	GGGATGTTAAAAGGGACTCC	909
NM_003686	EXO1	uid_0033629	CTGGTTGCCAGACGTCCCCT	906
NM_145901	HMGA1	uid_0062284	TCGACTCGAGTTCGCAGCCC	906
NM_001136273	ZFP92	uid_0011844	AGGAGTGAGAACACCACAGG	905
NM_001271012	FLI1	uid_0023735	GGCAGTCTGATTTCGGGCAG	905
NM_138374	ZNF845	uid_0060446	GGTAGGGGCGGGGCGCGAAG	905
NM_000364	TNNT2	uid_00823	CCACGCCATATAAGCCCATG	904
NM_001166208	SYNPO	uid_0015494	GAGGGAGGGGAGGGGGCGTG	903
NM_015221	DNMBP	uid_0045089	AGCGGAGCTTGGCGCCCCCG	903
NM_024643	ZC2HC1C	uid_0054389	GTCCGGCCAACTCTGCAGCT	902
NM_001199694	SLC4A2	uid_0019294	GTTAATCATTAAGACTCCTT	900
NM_001102596	DTX2	uid_008987	ACAGATCTGCCGGAGGCGCT	899
NM_001242783	TRIM26	uid_0020863	CAAGAGCCGCAGCCTGAGTT	898
NM_018972	GDAP1	uid_0050020	GGCAAGCCTGGGAGTGCACC	898
NM_022754	SFXN1	uid_0053349	TGGGGCCACTATGTTCCATT	898
NM_021903	GABBR1	uid_0052492	GGCTGAAGCACGGAGGAACC	896
NM_001143837	NOX4	uid_0012697	ACACGAGTAATCCAGCACTT	895
NM_001206670	PLA2G4E	uid_0020224	AGCCTCCTGGGGTAATTTCA	895
NM_001127370	CDCA7L	uid_0010025	GGAACGTGATCGGAGCCACG	894
NM_001145291	PDE6B	uid_0013401	AACCAGACCCTGTGGAATGA	893
NM_014275	MGAT4B	uid_0043166	CCGCGTGGGCTCGTGCGAGT	893
NM_058222	TECTB	uid_0059312	TTGGAAGCGTCAATGACACA	890
NM_012434	SLC17A5	uid_0042167	GGAGACGGTCGTCCGAACAC	889
NM_014671	UBE3C	uid_0043936	CGGAGGCGCGCACGTCTGCA	889
NM_001239	CCNH	uid_0020595	ACAGGGGATAATCAGAAATG	888
NM_152750	CDHR3	uid_0063494	GACTGGCTGGTTGGTCTCTT	887
NM_194454	KRIT1	uid_0068014	GGCAGGCGACTAGGAGACTA	886
NM_025268	TMEM121	uid_0055397	CCCAGGTCCGGCGGGGCTCG	885
NM_079422	MYL1	uid_0059370	GGCTGTCTACTCCAAGGTTC	882
NM_001286487	TMEM87A	uid_0026770	TCCCAGCCGTTAAAGGTTTT	881
NM_022912	REEP1	uid_0053524	GATTGGGCGGTGAGCTGGTC	880
NM_001206682	ATF7	uid_0020232	TGTTCGGCTGCAGAATCTAG	879
NM_201380	PLEC	uid_0069137	CCCCTCCCACCCACAGCCGA	878
NM_020642	AKIP1	uid_0051098	CAACTCGCGCGCAGACGCCA	875
NM_023112	OTUB2	uid_0053640	GTGCCTTCAGCCTATGCGTT	875
NM_198380	CACNA1G	uid_0068304	GGCTCCGCGCCAGGCGGCGG	874
NM_001001418	TBC1D3C	uid_002271	GCACGTGTGTGCTGCTTCTC	872
NM_001085471	FOXN3	uid_008072	CTAGGACCCAGCAGGGCTCC	872
NM_017706	WDR55	uid_0047985	TGTCCTGCTGTGACCCCGTT	872
NM_173496	MPP7	uid_0064936	AAGCGGGCAGCCACATTTGC	871
NM_182575	IZUMO1	uid_0067420	TGGAAGCCAGAGTAGTCAGG	871
NM_014802	C2CD5	uid_0044231	TCGGTGGATGATGCAGGACT	868
NM_001135052	SYK	uid_0011268	CCAGGCGGCGGCAGGTGTAG	867
NM_003649	DDO	uid_0033549	GCTCCTTTCTCCGGGGCAAT	866
NM_032470	TNXB	uid_0057119	GCTCCTTGGGGGAAAGCGCC	865
NM_001282483	PRKG2	uid_0025690	TGTCTGTGCCCTGCCCCCAG	864
NM_015164	PLEKHM2	uid_0044980	TCCGGGTCCCCGGAGTCCCC	864
NM_001006109	HMCES	uid_003749	AGCGGGGGTGAGGAGAGTCG	863
NM_001100631	PRAMEF22	uid_008814	AGGTTAGGAGACACTCTTCT	862
NM_001082	CYP4F2	uid_007854	CTGATTCCTCTGCACCCAGC	861
NM_033656	BRWD1	uid_0058685	GCGGCTGCCCGGGCTTTGTG	861
NM_002862	PYGB	uid_0031796	TGCCGGGCTTGCCCAACGAG	860
NM_001130684	GUCY1A1	uid_0010794	GAACCCGATGCTGGCTTCCC	857
NM_033329	SIGLEC12	uid_0058403	ACTGCAAACCCACATGCTAT	857
NM_017688	BSPRY	uid_0047951	CCAAATATTACTGTGACCGT	856
NM_148919	PSMB8	uid_0062431	GTCGGGGGAATGATGGGTCA	856
NM_001271755	ITGBL1	uid_0023934	TGACAAGAGAATATTTGGAC	855
NM_020227	PRDM9	uid_0050710	GTCAGGAGGCGCTAAATGGG	852
NM_001004333	RNASEK	uid_002881	GGCTCTTAGTATCGGAGGAT	849
NM_006331	EMG1	uid_0039281	CACGAGGGTTCGGGCCCGTA	849
NM_138294	PATE1	uid_0060336	GGAAGGCATAACCTGCTCCT	849
NM_152305	POGLUT1	uid_0062595	TTTCCCTGAGAAGGCTGCGC	849
NM_001282352	ADAMTS10	uid_0025525	AGACAGGACCACGATAAGCG	848
NM_024927	PLEKHH3	uid_0054914	GAGGAGACTGTGACGAAACC	848
NM_001199281	CABIN1	uid_0019126	TTGGCTGGCACAACCGGCAC	847
NM_022788	P2RY12	uid_0053420	TGGGACAGAAATTACAATGA	847
NM_002767	PRPSAP2	uid_0031583	GTGGGGCTAGCAGCTCCCCA	845
NM_001127584	ING4	uid_0010110	CGGAAGTTCTCCTTTAAGGG	844
NM_001178083	EXT2	uid_0017228	ATAGTACCAAATTGCCCTCC	844
NM_001282921	C2orf54	uid_0026117	AGAAGGCAGCAGAGATGCCA	844
NM_013233	STK39	uid_0042279	GGCGGCGGTTCCCCTCGCCG	844
NM_001271442	C21orf2	uid_0023817	ACGTGGGTGCGGTGGGACCC	843
NM_013381	TRHDE	uid_0042593	GGCGGTGTGATGGCCCTGGA	843
NM_001130026	TCAF2	uid_0010614	AGATCATTAATATTGCCCTT	842
NM_173533	TDRD5	uid_0065017	AGCAGAGATTCTCATTCAAT	840
NM_198900	FMNL3	uid_0068747	GGAGGAAGCGAGGTTGGCGG	839
NM_001265600	ZNF211	uid_0023280	AGCTGCGTCTGCTGCCTTCC	837
NM_000520	HEXA	uid_001201	TCACCCGACTCGAGAAGAAC	836
NM_004844	SH3BP5	uid_0036031	GCTAAGTTACAAGGGGGTGG	834
NM_006407	ARL6IP5	uid_0039456	AAATGACAGAAAGCAACTAG	834
NM_013410	AK4	uid_0042637	GGATGAAGGTGGGACTGGCC	834
NM_021204	ENOPH1	uid_0052166	CGGGAACAAAGAAGCGAACG	834
NM_178434	LCE3C	uid_0066385	AAGAATGTGAAGGAATCCTA	833
NM_001130910	CCRL2	uid_0010894	AAGGAGGGCATCCACTGTCC	832
NM_015143	METAP1	uid_0044934	ATTGGGGCTGTAAGGGAGCT	831
NM_001024943	ASL	uid_005323	CTATTGGCGCGGCCGTCGCC	830
NM_012387	PADI4	uid_0042049	GGTGTCAATGCTGGTACCAG	830
NM_030632	ASXL3	uid_0055478	GAGTGGGTGGGGGCGCGCGA	830
NM_000450	SELE	uid_001051	TAAGCATCGTGGATATTCCC	827
NM_001254755	CYB5D2	uid_0021973	TCCGCCAGTGCACTCCAGCC	826
NM_001201402	GALC	uid_0019553	TAAAGGCACTTAAAAACAGC	824
NM_198531	ATP9B	uid_0068516	CCCTAGGCCCCGCCCTCGTT	824
NM_018935	PCDHB15	uid_0049931	TCTATTAGGAGTTTGGAAAT	823
NM_001173534	DGCR2	uid_0016880	GGTGAGGCCTAAGGTCGCGA	822
NM_032109	OTP	uid_0056500	GGCGGAGTGGGGGACTCTCC	822
NM_001278438	FNDC3A	uid_0024833	TGGCTAGGCTCGGCCCCGGC	821
NM_175069	APTX	uid_0065638	CGTGGTCCAACTGAGGATCC	821
NM_001036645	HHLA3	uid_005888	AGACTGAGATCCTGGTGTCG	820
NM_001168393	CREBRF	uid_0015996	ACGTGACAGGGGTGCCCGGC	820
NM_000069	CACNA1S	uid_00127	TTTCAAGCCTGGGGCAACAG	819
NM_018214	LRRC1	uid_0048988	CGGCAAAGACGGGGGCGCAT	819
NM_001278622	RAD17	uid_0024992	CAGGGACTACCCTAGGTGAA	818
NM_014232	VAMP2	uid_0043082	AGGGAGCTGCCGGGGCATGG	818
NM_001202557	CD44	uid_0019748	CTCTCTCCAGCTCCTCTCCC	817
NM_182526	TMEM229B	uid_0067329	GGCGGCACTCACCCATAGTA	817
NM_001130162	STOX1	uid_0010729	GGGCCGGGCCATGCTTTCGC	816
NM_004331	BNIP3L	uid_0034942	GATGGGATGAGTGATGCCAG	815
NM_178859	SLC51B	uid_0066661	TTCGGATTGTGAAAGTCAGG	814
NM_001005281	OR6B1	uid_003477	CACACACACACACGGCTATG	813
NM_001199233	TEX48	uid_0019103	AACACTGGATGCTGTAGATC	813
NM_001277291	ZNF891	uid_0024456	GCGTGCGCGTGCGTGACGTC	813
NM_015306	USP24	uid_0045235	GTGCTCGCCGTTGGCAGGCT	813
NM_133467	CITED4	uid_0060163	GGCCGCGCACGCCTGCATCT	812
NM_001146706	KDM5D	uid_0014152	CGGAGAAAATTCCTCCTTTG	811
NM_005590	MRE11	uid_0037717	TGGGTTGTTATTCCCTGTCC	811
NM_017592	MED29	uid_0047793	CTGGGTGAAGGGCGGAGCGA	811
NM_001280795	EPHB6	uid_0025199	GGGACACAGGAAGATGGCTG	810
NM_054104	OR6C3	uid_0059169	TTAGCTGTTTCTCAGTGATG	810
NM_182515	ZNF714	uid_0067306	AATTCCCTCTGGGGTGGGCC	810
NM_080823	SRMS	uid_0059710	GTTCCCACCGGCGTCCGGGC	809
NM_145169	SFT2D1	uid_0061852	ACCAGCCTTTCTCTCGGACC	809
NM_001167924	CMSS1	uid_0015836	TGGCTGCAGGGTACAAAATG	808
NM_005702	ERAL1	uid_0037953	GACTGGTGGAGGCTAAGGAA	808
NM_152325	TEX26	uid_0062640	GCCACGCAGGAGGCTTAACC	808
NM_175610	TJP1	uid_0065677	GCCGGGTAACCCAAGTAACT	807
NM_001126	ADSS	uid_009832	GGGCTGCGGCGGTGTATTCT	806
NM_001287001	ST6GALNAC6	uid_0027123	TGGCAGTGAGGGGCAGCCGC	805
NM_021923	FGFRL1	uid_0052523	CCGCTGCGGCTTCCTCCGCC	805
NM_031417	MARK4	uid_0056048	GGCGCACTGGAGAGGAGAGA	805
NM_001130406	PRR20D	uid_0010737	CCAGTCCCCTGCCAGTCAAA	804
NM_014877	HELZ	uid_0044379	AGGGGCCAGCTGCGGGCGCC	804
NM_152332	TC2N	uid_0062661	GGGGCGAGGCAAGGCGGGGA	804
NM_000537	REN	uid_001239	ACTGCCCTGCCATCTACCCC	803
NM_001001556	GALK2	uid_002321	GGCCAAGATGTCTGACATGG	803
NM_001287254	ZNF596	uid_0027202	CGCGACGTTTTTTGTTGACC	800
NM_181509	MAP1LC3A	uid_0066816	TATCACGTTCAAGTTCCAGA	800
NM_002750	MAPK8	uid_0031541	ACTGGTAACTTCTAGATTGG	796
NM_003903	CDC16	uid_0034100	GTTGCCTTGGGGCGAGAGCG	795
NM_022366	TFB2M	uid_0053058	GAGGAGAGCGACCGACCATC	795
NM_001286587	AIG1	uid_0026850	CTGGAGCGGGTTGCTGCTGC	794
NM_001272039	CDK5RAP2	uid_0024153	GGGCACTTAGGGAGAGGCGA	791
NM_207118	GTF2H5	uid_0069803	TCTTTCCGCGGCTCCCGGCC	790
NM_001145774	ADGRG1	uid_0013782	AAGACAGGCAGGTGTCCCCG	789
NM_017971	MRPL20	uid_0048502	CGCACCACCACCGCGAGTTC	789
NM_001134672	FAM204A	uid_0011161	GGACTAAAAAGGGAAGCCCC	788
NM_001243228	TCF4	uid_0021135	CTGGTCGACCACGCCTCCTC	788
NM_001252010	LUZP2	uid_0021707	AGTTCAATTATCGGCAGATT	787
NM_019112	ABCA7	uid_0050315	GTGATGCAGCAAGAGCCGCG	787
NM_001114600	SZRD1	uid_009589	TTGCCTGCCCTTAGAAAAGA	784
NM_012124	CHORDC1	uid_0041534	GTGTGAGCTTAGTAAATGAG	784
NM_024913	CPED1	uid_0054893	CAGCCCTGTGTCCGAAACCG	782
NM_001171610	LDB3	uid_0016384	CTCCTTGCTCCTGTGTCCTC	781
NM_001256795	LOC100129083	uid_0022528	GGCTCAGGGTCCCAGAGCTG	781
NM_002494	NDUFC1	uid_0030970	GAGCTTGCCGGGAAACCTGG	781
NM_001001438	LSS	uid_002286	GGAGCGCTTGGTGCCCCATG	780
NM_006837	COPS5	uid_0040397	GGGCGGAAAGTGTTTTTGTG	780
NM_052969	RPL39L	uid_0059004	ACACGCAGGAGTCGGACCCA	780
NM_001146037	SLC14A1	uid_0013928	GGGACCAACACCAAAGCAAC	779
NM_001271935	TK2	uid_0024087	TGAGGACAAGCTCGGAGAAT	779
NM_001170753	PPP1R32	uid_0016220	CCCAGCCCTGTGGAGGAGGC	775
NM_004470	FKBP2	uid_0035234	ATAGTAAGGTCAGGCGGGCG	774
NM_014870	ZBTB40	uid_0044362	GAGGGAGTGGCCAAGGTCAG	774
NM_033211	C5orf30	uid_0058265	CCTCCTCCCTCTGGCTGCAG	774
NM_002310	LIFR	uid_0030587	GCAGTGCAAAACAAAACTCT	773
NM_015509	NECAP1	uid_0045622	TGGAAATCTCTGTCCTGGAG	773
NM_001004343	MAP1LC3C	uid_002895	GAGGTCAGTTCTGATGGAAA	772
NM_001242833	NDRG4	uid_0020934	TGTCTCCCAGCAGCCAATAT	770
NM_001018052	POLR3H	uid_005115	GCACAGCGTGGGGCAGAGAG	769
NM_000670	ADH4	uid_001500	CAAATGATGTGGTAAGAGGC	768
NM_001282611	OLFM1	uid_0025814	GAAAAATCCACCCATTTCCT	768
NM_025108	TEDC2	uid_0055124	CCCAGGTCTGACGGGGACTC	768
NM_016224	SNX9	uid_0046698	GGGCGCCCTTGGTCGAGGCT	766
NM_213597	KRBA2	uid_0070219	GCCAGACCAACAGACCTCCC	766
NM_001085368	ZNF655	uid_008013	ACTTCCGGCGACGGAGTGCA	764
NM_002207	ITGA9	uid_0030334	GCCCGAGAAGTCTGCGCGAG	763
NM_004556	NFKBIE	uid_0035422	TTGCCCAGGCTGGAGTGCAG	763
NM_030642	APOL5	uid_0055494	CTGCCCAGGCTGGAGTGCAG	763
NM_002822	TWF1	uid_0031711	CCCCCCGGAAGAAGCGGGAG	762
NM_058167	UBE2J2	uid_0059260	GCGACAGAGAGTCGTGGGCG	762
NM_001161585	EQTN	uid_0014601	GACTGAGTCACAAAGCTGTT	761
NM_015401	HDAC7	uid_0045435	GGAGCCGCGGCCGGCGTTCC	761
NM_175887	PRR15	uid_0065821	CAAGGAGTCGGTCGGGGGAG	760
NM_001278237	RXYLT1	uid_0024649	AGGCAGCGTAGAGGGAGAAT	759
NM_015045	WAPL	uid_0044732	AGTTGTAGTCCAGGTCCGCG	759
NM_032562	PLA2G12B	uid_0057286	GGCAAAGGTTAGGGAGTGGG	759
NM_001127710	PRG4	uid_0010191	TGAGGAAAGTTTGATTTCAT	757
NM_024572	GALNT14	uid_0054247	GCACATTGGGGGTGGGACCC	757
NM_020354	ENTPD7	uid_0050821	TGACCGAGCTGGTTCGCCCC	755
NM_178011	LRRTM3	uid_0066181	GTGGCTCAGTAGGAACTGAA	755
NM_001152	SLC25A5	uid_0014167	GGCGGCGCGGAGAGCAGTCC	754
NM_001242789	BRF1	uid_0020875	GGGACGGGTGGGTCCGTTTT	754
NM_032023	RASSF4	uid_0056421	AGAGACCGGGGCGGCACCTT	754
NM_001083537	FAM86B1	uid_007920	TGCCCCGATGTCGCTTATCC	752
NM_002206	ITGA7	uid_0030332	GTGGTGGTGGGGGGTCAGCA	752
NM_002882	RANBP1	uid_0031837	AAGTGCGCGCGGGTGTCGCC	752
NM_005326	HAGH	uid_0037111	GGGAAAGAACATCGTCTGCG	752
NM_023944	CYP4F12	uid_0053705	GGAAGTTGGAGGGTGGTTAG	751
NM_016321	RHCG	uid_0046877	CAGGGGCCCAACCCAAGCCG	750
NM_032709	PYROXD2	uid_0057478	AGTGTTGCCTATTAACCAGG	750
NM_000619	IFNG	uid_001416	AACTAAGGTTTTGTGGCATT	748
NM_001287253	CCNI2	uid_0027200	GCCCAGTCCTGCCGCATCCT	747
NM_015900	PLA1A	uid_0046070	CAGTGTGTTTCAATGCACTC	746
NM_054112	DEFB118	uid_0059189	CATAACATCAGTCTAGTGTG	746
NM_139280	ORMDL3	uid_0061153	GAAGTTGTACCGTGACGTGA	746
NM_001014811	ME3	uid_004855	AGGTCTACGCGGTCCCGCTG	745
NM_001281471	PPIP5K2	uid_0025261	TTATCTCGCGCTGCCGGAAG	745
NM_015199	ANKRD28	uid_0045056	AGAAAGGAAGGAAGAGGGCG	744
NM_152641	ARID2	uid_0063297	GCGGCGGCGGGGCTCAGTCA	743
NM_024753	TTC21B	uid_0054596	AAGGAGGTCACACTGGGAAA	742
NM_080750	DPH3P1	uid_0059668	TGCTGTCTTTTTTTTGGACA	742
NM_001080460	LRRIQ4	uid_007522	TTGCCCAGGCTGGAGTGCAA	741
NM_022365	DNAJC1	uid_0053055	CAGCTGTACCTGCGCCCACA	739
NM_176870	MT1M	uid_0065945	GTCGAGCGGCGCACTCGGAG	739
NM_001143773	FAM13C	uid_0012624	GTGTGTGTTTTTTGTTGCCT	736
NM_033507	GCK	uid_0058596	GGACAGAGCCATGGGGCAGC	736
NM_001001670	SPATA31D1	uid_002372	GAGTGGCAAGGTAGGGCAGA	735
NM_001128827	DLG4	uid_0010436	GGTCTCCATGTTTGCCTCAG	735
NM_001174070	FAM53A	uid_0016928	GGGCGGCCAATGAGGGCGGC	735
NM_005337	NCKAP1L	uid_0037138	TGGTAAGGCTATGAAGTGGG	735
NM_001277331	KRTAP9-6	uid_0024466	GAAAGAAAAATCCTGCTGAT	734
NM_139160	DEPDC7	uid_0061057	GGTGCCGAGGACTGCCGCCT	733
NM_201545	LGALS8	uid_0069210	CAGGCATAAGCCACCGCGCC	733
NM_004689	MTA1	uid_0035715	GGGCGGCGCGGGGTCGGTAA	732
NM_014258	SYCP2	uid_0043140	ATTCAAAGTCCCCTCTGCCC	732
NM_007035	KERA	uid_0040796	CCTGATTTTGGTGCTAATCT	729
NM_024090	ELOVL6	uid_0053874	TAAACAAAACTGTCCCCCCC	729
NM_000151	G6PC	uid_00315	CAATACATTTTAGACAAACG	728
NM_015179	RRP12	uid_0045015	CCGTTGCTAGGGAGGAAGTT	728
NM_182547	TMED4	uid_0067373	ACGGATGGAGTTGCAGGAGA	728
NM_018387	STRBP	uid_0049352	GGGCGCTGGCCGGCGCTCTC	727
NM_175575	WFIKKN2	uid_0065665	AGCTCTGTATCTCTGTGTCC	727
NM_001013646	FAM209B	uid_004718	CGGGGTGCCAATTCCCTGCC	726
NM_002446	MAP3K10	uid_0030864	GGGGCGCGCCACCCCGGCCC	726
NM_018110	DOK4	uid_0048776	GGGCGGTGGGAATGAGCTGG	726
NM_025153	ATP10B	uid_0055192	ACCATGAATTTTGATATTGC	725
NM_001199434	NIP7	uid_0019187	GTGGCGCGAGCGGCCCGATG	724
NM_015466	PTPN23	uid_0045555	TTCGCGCGGAGGGAGTAGGG	724
NM_003258	TK1	uid_0032687	CGTGCGTCCCTCTGTTTATA	723
NM_199126	ZNF585A	uid_0068891	GTTTCTGTGGAGCCAGTAAT	723
NM_001806	CEBPG	uid_0029397	CACTAGGCCGCCGCCAGCCC	722
NM_001098805	ANKRD20A4	uid_008415	CACTCGGTCTGAGAGGTCGG	721
NM_152546	SRFBP1	uid_0063100	TAGTTGTTCTGTCTCAGTTC	721
NM_004278	PIGL	uid_0034848	GGGTAGGAAACTGGACGGCA	720
NM_001040283	DMRTC2	uid_006454	CAAGAAGCTGGCAGAAGGGA	719
NM_001161357	FCHO1	uid_0014510	GATTGGTCCAGCCGAAGACT	718
NM_144680	ZNF18	uid_0061476	GCTGATACCGAAGCTCCTAT	717
NM_031898	TEKT3	uid_0056243	AGGAGGTCTCCCGGAGGGCG	714
NM_025230	DCAF11	uid_0055312	AACTAGGCGTAACGGCTGAG	713
NM_032457	PCDH7	uid_0057111	AGGGAGGAGAGAGAGGAGGG	713
NM_001079536	ART5	uid_007237	TCCCTTTCTCAAGGCCTGCG	710
NM_001171904	DCAF1	uid_0016457	TTCATTTCCCAGGCGTCCCC	710
NM_001282706	PDIA6	uid_0025918	ACACTAAAAAATCGGGGCTG	710
NM_174899	FBXO36	uid_0065469	GCTGGAAATTTCACGGATCA	710
NM_001001673	RNASE9	uid_002376	CCCTTTGTAGCCTTATATTT	709
NM_001170633	C12orf56	uid_0016146	GGTCCCCGCGCCTGGAGAGG	709
NM_001204344	TNFSF15	uid_0019940	ACCCGCAGCAAGCACCACCA	709
NM_001289406	MFSD1	uid_0027766	AGCTGCGCTGAGTCTGAAAT	708
NM_001283	AP1S1	uid_0026182	AGTCAAGGACCTGGTTGCCA	707
NM_015508	TIPARP	uid_0045619	GGACGGGCTCCACCTGCCTG	707
NM_020142	NDUFA4L2	uid_0050553	CCCCCACGCGGAGGCACACC	707
NM_001142274	CLASP1	uid_0012100	GGCAGCCGCCTCTCTGGTCT	706
NM_014612	FAM120A	uid_0043798	CGGAGGCGGAGGCCCGGAGT	705
NM_002156	HSPD1	uid_0030208	TAGCACACCCTGCGCGGGTA	704
NM_005361	MAGEA2	uid_0037190	GTTGGTGTAGGGGTAGGGAT	704
NM_207338	LCTL	uid_0069903	ACCCAGCCCATACCCCTGAG	704
NM_001258351	GZMM	uid_0023004	CAGGTGTGATGATGGTAGTG	703
NM_001010917	GOLGA7B	uid_004329	GCCGCGCCCGAGGCTCCTCA	702
NM_007252	POU6F2	uid_0041198	GTCTGCCGGAGGTCACATGA	702
NM_080868	ASB17	uid_0059768	GACATTTGAAAGAGACATAT	702
NM_001082534	CA10	uid_007868	TCGGTCTAAGAACTGCACAA	701
NM_001114618	MGAT1	uid_009598	GGTGACACTGCGACCCTTCC	701
NM_001137601	ZBTB42	uid_0011980	GGCCGAGCGACTTCCCGGAG	701
NM_022733	SMAP2	uid_0053303	GGAACCAATCCGTGGAGAAG	701
NM_181429	TAS2R42	uid_0066757	AGACTCTATCCAACAGCAGA	701
NM_001004707	OR4D2	uid_003112	CAAGACAGCACCTAGTATAA	700
NM_024631	MSANTD2	uid_0054361	GGCTCGCGGAGAAAGGCCCA	700
NM_207385	C16orf47	uid_0069997	GGGGAAAGTGGCAGATTGTT	700
NM_001184776	SEZ6L	uid_0017394	TTGCAGGGCCGACGGGCCGG	698
NM_003613	CILP	uid_0033472	GGAGGAGATGCCGCAGGACC	697
NM_001271904	GSKIP	uid_0024064	ACCCTGGTTCTAAAACGAAA	696
NM_021268	IFNA17	uid_0052289	TTTGAGTGCAGGGGAAAAAT	696
NM_014753	BMS1	uid_0044141	GGTGCCCTAAAGCCCTCTTT	695
NM_023039	ANKRA2	uid_0053601	TGTGTGTCGCCGGCTCCTTG	695
NM_182758	WDR72	uid_0067583	CGCTCTCCCTTCCTGCAACC	694
NM_001013732	PTCHD4	uid_004775	GCAAATACCGACAGCGCGCG	692
NM_005908	MANBA	uid_0038375	CAGCCCCCGAGAATAGCTAC	692
NM_014798	PLEKHM1	uid_0044219	GGATGCGTTCTCCCTGACAC	692
NM_053004	GNB1L	uid_0059036	TCTCCCGGTCCCTGCTGGCG	692
NM_001007561	IRGQ	uid_003920	ATTCATTGTTCTAGGCCCTG	691
NM_199194	BABAM2	uid_0068949	GTCAGGTGGGCGACCCGCGT	691
NM_005479	FRAT1	uid_0037447	GGACGGCGCTTCTGTGGGAT	690
NM_001290332	SYT8	uid_0028107	CTGGGGAGTCACCCTGGGCC	688
NM_002463	MX2	uid_0030895	ATAACTCAGTTTCATTTCTG	688
NM_001258403	SLC4A8	uid_0023058	GCCGTCCGGCTCGTTACTCC	686
NM_017602	OTUD5	uid_0047802	GGTTCGAGAACCCTCGGCGG	684
NM_032789	PARP10	uid_0057587	AATACCTCCTGGTCAGCTGG	684
NM_000882	IL12A	uid_001950	GGCGGGGTAGCTTAGACACG	683
NM_001135553	MKNK1	uid_0011400	GAGGGGAGATTGCTGGCAAG	683
NM_144507	KLK8	uid_0061219	GCCAAGATTTTAGTTCTGAG	683
NM_001099405	SCN5A	uid_008531	CCAAGCCCCAGGCCGAACCC	682
NM_032569	GLYR1	uid_0057302	GGGGATCATTGGTCGACCGA	681
NM_024833	ZNF671	uid_0054769	ATAGGTTTGTGGGTAGAGTG	680
NM_138368	AP5B1	uid_0060436	CCCAGACGCCGCGCAGATGC	680
NM_001100619	CABLES1	uid_008804	CCATGCTCGCCCCTCGGTGC	679
NM_015409	EP400	uid_0045440	GTGGGCGGGGGCCGAACCCA	678
NM_024082	PRRG3	uid_0053859	GTCGTGGCGCGCGAGGCGCG	678
NM_001177311	TRPM6	uid_0017021	GGCAGCTCTGATTCCGCTCC	676
NM_024767	DLC1	uid_0054631	TGTGGGATAGAAAAAGCTCT	675
NM_004718	COX7A2L	uid_0035778	GAGAGCACGCAAAGTCGCTG	674
NM_005601	NKG7	uid_0037732	TGAGGGTGTCAGATCATCAG	674
NM_170735	BDNF	uid_0064469	ACAGGAAGAGATTAATTTTG	674
NM_001033873	SMAGP	uid_005794	GGAGTCGCGGAGGCCAGCAG	673
NM_001146155	PTGR2	uid_0013992	CAAGGGAAATGCGGAACGTC	673
NM_005382	NEFM	uid_0037227	GCCCAGGCCGCATGGGAACC	673
NM_001077620	PRCD	uid_007134	TGTGGCATTGAGCACGTATT	672
NM_016204	GDF2	uid_0046659	TACTTTCTCATTTCCTTGCC	672
NM_001198895	ACY1	uid_0018870	ACGGGACCGTCCTGAGCTCC	670
NM_144674	TEKT5	uid_0061464	CGGGGCCTTTGCTCACTTAC	670
NM_001142771	PCDH15	uid_0012501	TGTCCACTGATCATCGGTAC	668
NM_001225	CASP4	uid_0020556	AAGCTGAGGTGTCAACCCAC	668
NM_058195	CDKN2A	uid_0059293	GGCTCTGAGCCCTGCGCACG	668
NM_000558	HBA1	uid_001287	CCGGGACTCCCCTGCGGTCC	667
NM_001270373	TMEM254	uid_0023483	AGACACTCCTGTCACTTTTC	667
NM_014089	NUP58	uid_0042893	ACTGACATAATCCGCACTTT	667
NM_001260505	STK31	uid_0023135	GCTTCAAGCTGTGACTTTAG	666
NM_014910	ZNF507	uid_0044448	GTTTAGCCCCTTGCAAACCC	666
NM_080720	H2AFB3	uid_0059620	TGTGGTGACGGCCCCTCACA	666
NM_001162997	SMIM6	uid_0014719	CTCCTGAGAGAAGTCAGACT	665
NM_012256	ZNF212	uid_0041774	AAGACCAGGTTCCGCGTTTC	664
NM_020922	WNK3	uid_0051657	ATAGGGGCGGTTCCGAGTTG	664
NM_001164443	ANKRD31	uid_0015048	CTTCCGGCCACGGGAGCTGG	663
NM_013272	SLCO3A1	uid_0042377	CCTTGGGGCTGGGGCTGAGG	663
NM_001017369	MSMO1	uid_004944	TCGCGCGAGTCACACGATGT	662
NM_001206838	PTPRZ1	uid_0020283	TTTCGCTGCCCTGGAGTTAG	661
NM_152411	ZNF786	uid_0062835	GCGCCGCTTCTTCCTCCCGC	659
NM_203301	FBXO33	uid_0069335	GCACCCCTTACGCCTTACGG	659
NM_000453	SLC5A5	uid_001058	ACAGGCCAGGACAGGCTATC	658
NM_001896	CSNK2A2	uid_0029610	GGCGGTCTCCGCTCGGCTCG	657
NM_001991	EZH1	uid_0029834	TCTGGGAGGCTGCACCCGCC	655
NM_144668	WDR66	uid_0061446	CGACCGGCAGGAGGCACGTC	655
NM_152436	GLIPR1L2	uid_0062891	AGAGAAGAGGGAGGGGAGAG	654
NM_002940	ABCE1	uid_0031961	CTCGGAAAAGATTGGATTCC	652
NM_014165	NDUFAF4	uid_0042962	GGGCTCCCTTTTAAATGCCC	652
NM_015725	RDH8	uid_0045980	GGTAGCCCCAGCTACTCTGG	652
NM_005608	PTPRCAP	uid_0037747	GAGGGTCTGGTGTGGACCAG	651
NM_207416	SPATA31D3	uid_0070052	CCAGGAAGGTGGAGTCAGCT	651
NM_001130970	NSMF	uid_0010941	GGGCCCCGGAGAGCTCGGAG	650
NM_006763	BTG2	uid_0040217	CGGGGAAAAGCGCCGGAGCG	650
NM_012304	FBXL7	uid_0041887	GCTCCAGCTGTGATTGACGC	650
NM_014246	CELSR1	uid_0043114	GGTCCGCGTCCCGCCTCCCC	649
NM_021126	MPST	uid_0052001	GGTCTGAGGGGGACGCCGGG	649
NM_001199184	ATP2C1	uid_0019069	CGCAGGCGCATTCGTGTTCA	648
NM_018660	ZNF395	uid_0049659	GGGACAGGCTCCTCCGAGAG	646
NM_138794	LYPLAL1	uid_0060856	ATACTTTGGGGTCAAGTTTG	646
NM_006269	RP1	uid_0039144	TGGTGAAGTACTTTTTCTGG	645
NM_017726	PPP1R14D	uid_0048011	GGGCCCTAGAAGCTGCAGAA	645
NM_023068	SIGLEC1	uid_0053607	TGTGTCCCCACCTCCTCTGC	644
NM_018440	PAG1	uid_0049457	GGCCGGGCTGGGGGTGCACA	643
NM_001010938	TNK2	uid_004349	ATGGCCCCTTACCGTGAATA	641
NM_032346	PDCD2L	uid_0056906	TTTCGAGCCCCTGACGCCAG	641
NM_001113523	PARP15	uid_009477	CGTTACTGCCAGACAAATCC	640
NM_020386	HRASLS	uid_0050879	AGGCGCTGTGCTAGGCGCCG	640
NM_001170754	C1orf127	uid_0016224	CTCCCCTTCCCCTCCAGTGC	639
NM_005766	FARP1	uid_0038083	CCACAGCCCCCTCCAGCGTC	639
NM_139249	MS4A6E	uid_0061133	ATGGACTGTGTCAAACATTA	639
NM_001004063	OR4K1	uid_002788	AAAGACTTTTCCTTCACTTT	637
NM_015714	G0S2	uid_0045953	GTCGGAGCGTGCTCAGCGCG	637
NM_001286648	SLC45A4	uid_0026901	CAGGCCATGTCCTGCAGCCC	636
NM_021130	PPIA	uid_0052013	GGAGGCAGGTTCCCGCCTGC	636
NM_001145636	ARMH1	uid_0013660	AAGAGACTCGGTGGTTGCTA	635
NM_013314	BLNK	uid_0042453	ACCAGGTTAGGACAAGTTTC	634
NM_145032	FBXL13	uid_0061755	TGGCAGCGGACACAGACCGT	633
NM_003151	STAT4	uid_0032474	GAGCCTTATACTAGGGAGAG	632
NM_014891	PDAP1	uid_0044409	AGACTAGGGGCGTTGTTGCC	632
NM_032892	FRMD5	uid_0057813	CGGAGAGGAACCCCTCGTTT	632
NM_001005200	OR8H2	uid_003370	AGGCGGAGGTTGCAGTGAGC	631
NM_001012425	C1orf146	uid_004497	GAAAAGGTTTGCGGGGTCTG	631
NM_001080414	CCDC88C	uid_007422	GGCGGCGCGCCGGTCGCCCA	631
NM_018672	ABCA5	uid_0049685	CACTGCAACCTCCGCCTCCC	631
NM_178276	SERINC5	uid_0066312	CGGAGCTCGGCGCCCCAACC	631
NM_144576	COQ10A	uid_0061250	TCGGGGACTGAGGTCGCCTG	630
NM_001754	RUNX1	uid_0029274	ACAGCCTGGGGGAGGGCAGG	629
NM_001168412	TSPAN3	uid_0016016	GTAGAAAGATAGCACTCAGA	628
NM_030777	SLC2A10	uid_0055604	AGGACAGTGGGCGAGGGAGG	628
NM_153028	ZNF75A	uid_0063760	CGTCTGTTCTGCGTGGCTGT	628
NM_001040703	DEFB105B	uid_006540	GGTGTAGTGGAAAGAACACC	626
NM_172130	KCNAB2	uid_0064594	TGCCGGGATCGGCTGTGTGC	626
NM_207518	PRKACA	uid_0070120	TGTCCCTCCTCCACACCCAG	626
NM_003274	TRAPPC10	uid_0032726	GGGACCGGGAGGTGGGAAGT	625
NM_004334	BST1	uid_0034950	GGCTTGACCCCAGGGGATCG	625
NM_013330	NME7	uid_0042483	ATCTGTCCGCTTTTCACTTA	625
NM_173514	SLC38A9	uid_0064973	TCCGACTGGACTCGCCCACC	625
NM_001256423	ARHGAP19	uid_0022282	GGGCCTGAAAGGCAGTACTT	624
NM_000785	CYP27B1	uid_001737	AGGGCCTAAGATTTTCCTCC	623
NM_001127501	ALPL	uid_0010096	CCCTGGCCTCGTGGCACGAC	623
NM_001137559	ANAPC5	uid_0011974	AAAAAATTAGCCATGCATCC	623
NM_002155	HSPA6	uid_0030204	GTCGGATCCCTGAGGCACAC	623
NM_018332	DDX19A	uid_0049232	CGCGGCGCCAGGTCTCTCCT	623
NM_139015	SPPL3	uid_0060971	TGGGCCCGGCTCGAGGGGCG	623
NM_001039673	YIF1B	uid_006214	AAGGCACCGCCCAGTCGTCC	622
NM_001012715	C9orf106	uid_004561	CTCGCTCCCAGCCCTGCAGC	621
NM_144629	RFTN2	uid_0061359	GGCGCAGGACAGAGAGGAGA	621
NM_001145808	ITGAM	uid_0013803	AAGTTTGGGTCAGGAAGCTG	618
NM_001185092	NIT1	uid_0017570	GGGGGCGGTGTCCGCAGAGC	618
NM_003708	RDH16	uid_0033670	CTAGGGGCACATTGCCCAGT	618
NM_007175	ERLIN2	uid_0041051	GGGTATCCGTCCTGGGGCTG	618
NM_018176	LGI2	uid_0048920	ATTGGCCAGAGCCGGGCTGC	617
NM_022159	ADGRL4	uid_0052952	AGTGAGTACTTAAAAAGCAA	617
NM_017583	TRIM44	uid_0047776	CACGCTGAGATTTGGAGCGG	614
NM_152658	THAP8	uid_0063327	TTCGCTGTTCCAGTGGGTCG	614
NM_173060	CAST	uid_0064743	GCATGACGAGTCCACGGAGC	614
NM_001190765	KLRF2	uid_0017762	GTGTTCCTGCCACTTGTGTG	613
NM_001243506	ESRRG	uid_0021257	GCGGACCCCGGGTGCCAGGC	613
NM_006886	ATP5F1E	uid_0040489	GGCCGGCCGCGCCCACCTAT	612
NM_133638	ADAMTS19	uid_0060244	GGCCCTTTGTCTGCCGGGGG	612
NM_001142685	ARHGAP32	uid_0012470	GTGCTGGTTTAATTACAGTC	611
NM_004951	GPR183	uid_0036250	CTTTGACAGTGCTTTTTACC	611
NM_014322	OPN3	uid_0043264	CCGGGAGCAGCGGAGCGACG	611
NM_001242924	ZNF410	uid_0021028	CAGCGGAGGCGTTGCAATGG	608
NM_002062	GLP1R	uid_0029985	CACTGCTCTCCGAGCGAGCG	607
NM_006987	RPH3AL	uid_0040690	ATGCTTGAAATGTGTAAAAG	606
NM_001145541	TCP11L1	uid_0013636	AGGCGCGCGGTCCAAGTCGC	605
NM_001927	DES	uid_0029676	TTGGCAGGCTTGCCCGTCAC	605
NM_024332	BRCC3	uid_0054038	GGGAAACGCCCGCGCGGTTT	605
NM_032390	NIFK	uid_0056988	ACGAGGTCGTGCCGAGAGAC	605
NM_176824	BBS7	uid_0065931	GACTGCGTCTGGGGTCTCTG	604
NM_001143992	WRAP53	uid_0012829	GGACTCGGTAGGGGGAGCGT	603
NM_001282510	TSPAN16	uid_0025725	TGTGACCTGTTTGAAGGATG	603
NM_001130083	ABLIM2	uid_0010673	ACAAGTCCCAGCACGCTTCG	601
NM_152329	LRR1	uid_0062651	GGCACTTAGAACTGTCTGAG	601
NM_001191035	TRIQK	uid_0017909	TCCGAGAGCAGGCTGAGGCC	600
NM_177925	H2AFJ	uid_0066111	CGGCTATGTAAATGAGGATT	600
NM_001184743	PGBD1	uid_0017365	AGTGACCTGGGCGGGGCAGG	599
NM_001308	CPN1	uid_0028377	GTAATAAAAGGAACAGGCAC	599
NM_152464	TMEM199	uid_0062941	GGAAGTTGCTCTGAGCTCCG	599
NM_001054	SULT1A2	uid_006943	ACCCTCCTTAGTTTGCCAGC	598
NM_024702	ZNF750	uid_0054516	ACTGTCTGTGAGTGCGGCGT	597
NM_014903	NAV3	uid_0044429	GAACTTTGAGATTGAAAAAG	596
NM_022786	ARV1	uid_0053413	CTTGTCCCGCCCCCTTGCCA	596
NM_002899	RBP1	uid_0031877	GAGAAGTTAATGGCGTTTGA	593
NM_016464	TMEM138	uid_0047108	AGTGCTGCGAGCCTATAAGA	592
NM_002544	OMG	uid_0031086	AGGGCCAACTCTCATGCATA	591
NM_001307	CLDN7	uid_0028374	TGTAGCAGAGCCAGAGAACC	590
NM_004977	KCNC3	uid_0036312	CATGGTGGCCCCGCCCCTCC	590
NM_014454	SESN1	uid_0043543	GTCTCGGGCAGCCGTAGTCT	590
NM_001243953	KIF2A	uid_0021448	GCTGAAATCAAACGCGACGC	589
NM_001270484	TBXT	uid_0023581	CCGCCCGGCCCAGCGCCAAG	589
NM_133266	SHANK2	uid_0060037	TGCCTGAGGGATGGCTGAGC	589
NM_001017920	DAPL1	uid_005017	ACTTTCTTCTTCCCTTCATC	586
NM_001220494	GLYATL1	uid_0020532	CCCATTGGCTGTTCCTGGCC	586
NM_001822	CHN1	uid_0029433	GATGGCGTCTGCGAGGCCGC	586
NM_031903	MRPL32	uid_0056257	TTTGGCTCTTCGGGTAAAGA	586
NM_004487	GOLGB1	uid_0035270	GGGAGTGATTAGACGCGAGT	585
NM_174889	NDUFAF2	uid_0065445	GGAGAGCAGAGTCAACACGG	585
NM_176885	TAS2R31	uid_0065970	CAAAGCTTCCACCGGGAGGA	584
NM_001199745	ARL2	uid_0019310	TCCCCCACCCTTTCCCCTGC	583
NM_003380	VIM	uid_0032963	AAAGTTGGGTGTGGTTTCAT	582
NM_001017403	LGR6	uid_004965	GGGACGGTGCAGTCAGAGAG	581
NM_033102	SLC45A3	uid_0058084	GCTTTGTAGCCGCGCCGCGA	581
NM_001004067	NOMO3	uid_002795	GGAGGACTCCGCGCGACATC	580
NM_021930	RINT1	uid_0052542	CATTAAGAGCTTCAATAAAG	580
NM_173614	NOMO2	uid_0065153	GATGTCGCGCGGAGTCCTCC	580
NM_001159280	ADAL	uid_0014200	GGAGCAGATTGGCGCGCCCC	579
NM_001284331	POLM	uid_0026370	GCGGGTCTTCCGGAGCGGCC	579
NM_001162384	ARHGEF2	uid_0014664	GGGACGCCAGGGTTTGTGTG	578
NM_198310	TTC8	uid_0068270	GGTGATTCCGGATTGTAAAT	578
NM_004712	HGS	uid_0035765	GTGCCGGGTGGAGCGAAGCA	577
NM_021143	ZNF20	uid_0052045	ACAACTCCTTCCCTGAGCCC	577
NM_024523	GCC1	uid_0054164	TCTGGTGTCTTCGACTTTGC	577
NM_198271	LMOD3	uid_0068244	CTGTAGTCTCTGCTAGTCTC	577
NM_001258023	GRIA1	uid_0022859	CTCTTGCCTGGAGTGCGAGT	576
NM_019022	TMX3	uid_0050116	GGAAAACGGTGCTGGTTCAC	576
NM_001195135	RNF225	uid_0018310	AGGGAATCCAGGGAAGACTG	575
NM_001277173	RBM46	uid_0024411	GTCGTTGGGCCCCGGGATTT	575
NM_153711	CALHM5	uid_0064281	GAGAATAAATTCAAAGTGCA	575
NM_001166276	ARHGAP25	uid_0015542	AGCTAACAGCTTCTGTCTTG	574
NM_001271682	FTH1P18	uid_0023884	GGGAGCACGCTGAGTTCCAT	574
NM_021826	FASTKD5	uid_0052475	CCTTCCTGGATGGATCGCTC	574
NM_000067	CA2	uid_00123	GCTGGCGCCCGGCGGGGCTC	573
NM_001290265	CERS1	uid_0028068	TGATGGGGGCTGCTGAGATT	572
NM_001839	CNN3	uid_0029475	GGCCATTCACGTCAACCTCC	572
NM_172344	KCNG3	uid_0064703	GGAGCAGGCATCCCGGCGCT	572
NM_001199464	PDCD2	uid_0019198	CAGAACCATCCCAGAGCACC	571
NM_001272062	MAGED4	uid_0024164	TCCTCCTCCTCCTCCTACCG	571
NM_001006115	IP6K1	uid_003754	TCAGCAGGAAGCACTTCCCC	569
NM_006309	LRRFIP2	uid_0039237	GTAAAGAATGCCATCTCATT	569
NM_001281715	PHB	uid_0025303	ACTCCCAAAAGGCTATGCAG	568
NM_001749	CAPNS1	uid_0029265	CAGGGCGGGATTAAGACCTC	568
NM_032352	BRMS1L	uid_0056915	TTCGTAGGTCTCAGACCTGC	568
NM_005288	GPR12	uid_0037011	GGCTGCTCTAGGGTGCGGGC	567
NM_052819	CARD14	uid_0058710	GGGAAGTCTGCACGTCGGGG	567
NM_198153	TREML4	uid_0068155	ACAGCAGGGCTGAGGTGCCC	567
NM_003749	IRS2	uid_0033760	TGCGAGGCAGCGGGGCGGGG	566
NM_005958	MTNR1A	uid_0038489	CCTGGCCGTGGCGTCCGGCG	566
NM_012397	SERPINB13	uid_0042075	ACACCTTTGGTTCCCAGCGT	565
NM_006560	CELF1	uid_0039787	GAACTTCAGATTCCCAGGCC	564
NM_198076	COX20	uid_0068100	GTGGGCCCCACCGCGGGGGT	564
NM_012329	MMD	uid_0041949	CCCGCCTCGCTGCCCGAGCC	563
NM_018948	ERRFI1	uid_0049966	GTGGCGTATCGCGGCGCTGC	563
NM_001243349	SH3D19	uid_0021214	TAGTTGATAATTTGAGGGTA	561
NM_001282658	CCDC3	uid_0025855	GGCTGGGACCCGGGTGAACA	561
NM_012458	TIMM13	uid_0042212	TCTTAGACATCCGCTTCATT	561
NM_021980	OPTN	uid_0052655	AGGCTGGGACCCGGGTGAAC	561
NM_032271	TRAF7	uid_0056745	GCCGTCCGGGCCCGGAGAGG	561
NM_001204144	HDAC9	uid_0019842	GGGAGGGAAGTAGGGGACGG	557
NM_001004712	OR4K14	uid_003123	TGTATTAAGTGAAATAAGCC	554
NM_016486	TMEM69	uid_0047145	GGTCCTTGAAGTTCTATTCC	554
NM_152761	CXorf58	uid_0063522	GCCGTACTGCAAACTCGGTG	552
NM_001290268	RIPOR3	uid_0028070	TCAAGTCCGCACAGCGTTTG	550
NM_021057	IFNA7	uid_0051879	AAACTAGGGCATTTAGAAAA	550
NM_152365	KDF1	uid_0062732	GCGCAGCTCTGCAGAGCCCC	550
NM_001100600	MMD2	uid_008800	GGAGGAGGGTCGTGGGGAGA	549
NM_001258368	DIAPH3	uid_0023022	CGTCCTTAAGGTGAGCGGCC	549
NM_000479	AMH	uid_001103	AGGCCCACACCTCAGCACCC	548
NM_001015	RPS11	uid_004881	TAATCGCGCCCGGCGTTGTG	548
NM_001136234	SUPT20HL1	uid_0011814	CTGCCCAGAAACCCGCCCCC	548
NM_001884	HAPLN1	uid_0029588	CGGGAGGTGTGGTGTGGTGG	548
NM_015477	SIN3A	uid_0045577	TCCCTCTGCGGGGCGGGGTC	548
NM_021945	SLC22A23	uid_0052578	GTTTCCTCAATGGTAGAATG	548
NM_000075	CDK4	uid_00141	GCTGCCACAACCCCCGCTGC	547
NM_005210	CRYGB	uid_0036831	GCTCGCTGCTCTCCGTGCCC	546
NM_016096	ZNF706	uid_0046481	GAGGGGCGCCTGGGGACAGA	546
NM_001099685	RHOXF2B	uid_008629	GCGTGGGAGGGGGAGTAGGA	545
NM_019857	CTPS2	uid_0050434	TTCGTTCGCCCTTTTTGCCC	545
NM_130445	COL18A1	uid_0059860	TCGTCGCTCCGCCCCCTGCC	543
NM_001206846	ASPM	uid_0020292	GGAGGAGGTGAGAACGGTAG	542
NM_001284324	OPALIN	uid_0026366	CATTCGGATGACGGAGATTT	541
NM_001005518	OR6C65	uid_003676	GTCATTAGAAAACAGACTTT	540
NM_020156	C1GALT1	uid_0050574	GATACGGCGACGTGAGGAAG	539
NM_080863	ASB16	uid_0059753	GCCAGCAGCTTCTCAGCACC	539
NM_002095	GTF2E2	uid_0030055	CTGGGGCCTCCATGACAACG	538
NM_032142	CEP192	uid_0056564	GCGTTCCTGGATTTGAAGCG	538
NM_152423	MUM1L1	uid_0062861	AATGGAAATTGAACAGACAT	538
NM_207445	C15orf54	uid_0070090	CCTTGCTGTGTGCTGAGCAC	538
NM_001169126	TMIGD2	uid_0016072	AGGCACGAGGTGGCAGGAAG	537
NM_001258330	EPB41L1	uid_0022990	GCGGGCGAACGAGCAAGCAG	537
NM_024618	NLRX1	uid_0054333	AAGGGTGAAATGACTTGTGC	536
NM_002759	EIF2AK2	uid_0031563	ACCCACGTGCTGCCCCTGCA	535
NM_001145923	SCAPER	uid_0013857	AGGTAATTGGATCATGGGGG	534
NM_006411	AGPAT1	uid_0039467	GAGATGGGGGCAAAGACCGA	534
[truncated: 8,616 more rows]

## Sheet: Replicate 2
Table S2. The sgRNA sequencing result of the drug-resistant AGS cells
GeneID	GeneName	UID	sgRNASeq	abundance
NM_000617	SLC11A2	uid_001414	GGCCAACGCAAGCAGCAACT	1710250
NM_005668	ST8SIA4	uid_0037895	GTGTATGTGCGCGAGCTCGC	849773
NM_015039	NMNAT2	uid_0044715	TGGGCTCTTGGTTCTGAGCT	491855
NM_001256577	RPL10	uid_0022385	GCGGGCTTCTCGCGACCATG	437808
NM_033389	SSH2	uid_0058451	CTCATTGTGCCCCGCAGCTG	365153
NM_052920	KLHL29	uid_0058901	GCGACCGCCGGGGCTGCGGA	270447
NM_001206559	POLR1D	uid_0020193	ACCGCCCCTGCTGCCTTCCC	266356
NM_033089	ZCCHC3	uid_0058072	AGGGGGCGCAGAGCCGGCGC	202473
NM_001924	GADD45A	uid_0029665	GGAAAAGGGAGGAGCCACGC	188013
NM_001126181	NRGN	uid_009883	GGCGGGGAGAAGTGGAGGGA	159825
NM_030780	SLC25A32	uid_0055609	GTTTCGCGGACATAATTGTC	148703
NM_001184700	UGDH	uid_0017323	AGCCGCTGAGCTGGCCAAAG	146880
NM_021107	MRPS12	uid_0051974	GGTCTAAACGCGGAGTGGGC	144780
NM_003823	TNFRSF6B	uid_0033930	GATGGTACCAGGTGGGTGAG	130532
NM_003412	ZIC1	uid_0033037	GGGAATGCGGGCGCACCAAT	129942
NM_001256378	MCMBP	uid_0022250	GGAAGGGCACGCAGCGCCGC	101724
NM_145728	SYNM	uid_0062183	GCGGGCAGTCGGGTAACAGC	94820
NM_012291	ESPL1	uid_0041856	CGCCGCGCTGCGCGCTCCCG	89834
NM_001143767	ZNF438	uid_0012616	GCCGCCGCAGGCGCCCCGGT	79017
NM_002838	PTPRC	uid_0031748	CTGAGTTTTGAATGCCCTAA	77307
NM_021128	POLR2L	uid_0052005	ACGGGAAGCCCCTATCGCGG	76994
NM_001031710	KLHL7	uid_005592	CAAGGCAGATTTCCAGGTTT	73946
NM_001130448	C15orf62	uid_0010757	TCCTCTGGGGACTCGTGTGG	73609
NM_006825	CKAP4	uid_0040361	GCCGACCCCGCCTCCCGGTA	70982
NM_001001671	MAP3K15	uid_002373	AGGTGCCGGGACCGCCTGCG	65651
NM_002633	PGM1	uid_0031286	GGTCATAGGGCAAGGACGTG	65192
NM_201402	USP17L2	uid_0069151	GGGGTGTTCGCGGTTGGTGG	63141
NM_001256852	USP17L10	uid_0022573	GGGGTGTTCGCGGTTGGTGT	62987
NM_001734	C1S	uid_0029226	CCCGCTGGAGCCCTGGATAG	61407
NM_001143762	EIF5A	uid_0012612	CCTCCCGTGGGGGGCACTTC	60948
NM_001114101	C1QC	uid_009515	CAGGGGACAGTTCCTCATTT	58524
NM_020928	ZSWIM6	uid_0051671	AGGGCCCGCCGCTCCTTGTA	58216
NM_001243224	RAD9A	uid_0021127	CAAAAATTAGCTGGGCGTGG	55890
NM_003634	NIPSNAP1	uid_0033510	AAAAAATTAGCTGGGCGTGG	55785
NM_002084	GPX3	uid_0030036	AGCTATTAGCCCCCTTGCCC	53205
NM_001042572	CHD2	uid_006736	GTGGGGGTCCTTAGGCTCCC	51290
NM_138780	SYTL5	uid_0060831	GAATGTCTCTGTTGATCAGC	50999
NM_004135	IDH3G	uid_0034560	AGAAGAGGCGATGGCGGCGA	50142
NM_021002	IFNA6	uid_0051796	GAAGACCTTGCTTTATGTGT	48446
NM_173079	RUNDC1	uid_0064754	CTGAAGTACCCAAGTCCCCG	47763
NM_001970	EIF5A	uid_0029779	GGACTGCCCGGTAGGACGAG	47064
NM_001863	COX6B1	uid_0029535	GGAGAGAGTGTTATAGATCC	46570
NM_182626	C2orf48	uid_0067486	GGGGCTCTGTTTCCCGTGCT	44901
NM_181678	PPP2R2B	uid_0066984	ATGGTTGAGCGGCCAGTAAG	44137
NM_181599	KRTAP13-1	uid_0066882	GTGTGAAGGATGACCCTGTA	43013
NM_015086	DDN	uid_0044825	ACATGGGGGAGGTAGCAGCG	42821
NM_002347	LY6H	uid_0030651	GAGTGAGCCCCCCGACCCCG	38648
NM_147161	ACOT11	uid_0062321	GCTAGGCCACAGCCACGTCA	38426
NM_198219	ING1	uid_0068213	GTTTCTAGTAGTAAGAGTCC	37341
NM_001031716	NABP1	uid_005604	TGCTTCCCCTCCCCAGCACC	37160
NM_004562	PRKN	uid_0035439	GCCCAGCAATCTTACGTCAC	36369
NM_001543	NDST1	uid_0028853	AGGAGGACATCCTCTTTCTG	34757
NM_001033953	CALCA	uid_005804	GCGGAGGGGTCCTTTGCCCC	34351
NM_213647	FGFR4	uid_0070261	GGGGGGGGGGCGTGGAAGGA	34297
NM_001042424	NSD2	uid_006637	GGGCAGGCACGCGGCGGGTG	34186
NM_019060	CRCT1	uid_0050195	GAGCACGTCTGTTGGGAAAT	32265
NM_017754	UHRF1BP1	uid_0048064	AGAAGCGTTTCAGACCCGAG	31264
NM_005987	SPRR1A	uid_0038555	ATCAAAAAAGCTGAGCCAAC	30822
NM_001172	ARG2	uid_0016515	CACGTCCCAGCCTTGCAGAG	30319
NM_001013623	ZC2HC1B	uid_004681	ATGACTTGCTTTTGGGATTT	30307
NM_017554	PARP14	uid_0047720	GTTACTTTGGCCTTGGCTGT	30262
NM_003372	VBP1	uid_0032946	GGTGCTGATTGGCTGCGCTC	30071
NM_021944	C14orf93	uid_0052575	GGTCTGCCAAGGTCCAGGCG	29733
NM_022002	NR1I2	uid_0052674	TACAACCAGCTCCCTGTTAC	29376
NM_014360	NKX2-8	uid_0043345	GCAGCCTCTGGGAGGTAACT	28681
NM_001136506	SLC22A24	uid_0011906	AAATATCATTTTGGGCTTTC	28010
NM_001844	COL2A1	uid_0029482	GACTCCCAGAGAGGGGGGTC	27201
NM_005986	SOX1	uid_0038553	TGGCAAGTGGTTTGTGCATC	26467
NM_182648	BAZ1A	uid_0067513	GTACATAATACATGTGACCT	26448
NM_001256264	FLII	uid_0022147	CAACGACTTCAAGGTGAGCC	26150
NM_005632	CAPN15	uid_0037806	GCGCCGACGGGGCGGAAGCT	26004
NM_001244767	MOB1B	uid_0021549	GGCCCTCCGGCTGCGGCATG	25935
NM_001198774	PI4KB	uid_0018786	AGCAAATTTTACTTCTCTCT	23912
NM_145235	FANK1	uid_0061930	GTCGGGGCACAGGTCCTGCG	23391
NM_001134946	GHRL	uid_0011238	ACGGAACAGAGGAGAGATGC	22692
NM_018078	LARP1B	uid_0048714	AGGACGAAGGGGACGACTCC	22495
NM_001122740	ESR1	uid_009703	TAAATATAGCTGTCTGTGGC	22363
NM_001243081	ELF5	uid_0021078	GGGTTGAGGAAGCCCAATCT	22207
NM_001012334	MDK	uid_004469	ACCGGGCGAGGCAATGCCAC	22068
NM_205856	SPACA5	uid_0069595	GACACGGTGGGCACGCCATC	20919
NM_001267040	JARID2	uid_0023321	GTCACAATGACAACAGAGTG	20810
NM_001198950	MYO16	uid_0018903	CAGATTTACTTCATCCAGTT	20654
NM_001130863	ENPP2	uid_0010890	GTAAGGGGGCGGGGATAAGG	20571
NM_018986	SH3TC1	uid_0050041	GGTGACGGAGAGGCAGGCCC	20400
NM_130442	ELMO1	uid_0059856	AGTACCAAGACGGGGAGCTA	20131
NM_001855	COL15A1	uid_0029512	ATCACTGATTCCAGCCTTCC	19960
NM_001324	CSTF1	uid_0028410	GCCGTTGGCTCCACCACTTC	19775
NM_001130009	GEN1	uid_0010589	TACGCATGCGTCCGCTAGGC	19310
NM_201453	CBWD3	uid_0069184	CGACAGCTGGACACGCCCCT	19305
NM_001278717	FXYD1	uid_0025103	AGCAGGGGACAGCCCGATTG	18966
NM_002076	GNS	uid_0030015	CCGGGAAAAGGGCGGAGAAC	18902
NM_016340	RAPGEF6	uid_0046917	GATTTAGGTGAGGTCTCGCG	18603
NM_000455	STK11	uid_001064	GGCACGTCGTCCTCGCGAGG	18535
NM_145665	non	uid_0062145	CACCCCTCGCCCGCAAGCCC	18510
NM_004428	EFNA1	uid_0035146	GAGCAGATCTGCGGGGGCAG	18497
NM_001080518	LIPK	uid_007672	AGAAGAAAAGAGGGAATGAA	18375
NM_001167819	FHL1	uid_0015791	GCTGGATCAGAGCCCTCCTG	18053
NM_001039349	EFEMP1	uid_006105	GGTGGCAAATATTTGTTGAA	17880
NM_001098630	IRF5	uid_008363	GCAGTTGCCAGGTCAGTGCG	17734
NM_001128912	PCBP2	uid_0010457	TGCATTGCGTGGGGAAGGCT	17423
NM_002077	GOLGA1	uid_0030018	GCTCTGGCCGCTCGCTGACG	17209
NM_014222	NDUFA8	uid_0043061	GAAGCTAAAAACAGGCGCCA	17150
NM_015156	RCOR1	uid_0044958	GCCCCCCCTCGCGCTCCCAT	17120
NM_015394	ZNF10	uid_0045418	GTGGCCTGAACGCCAGGCTG	16528
NM_032520	GNPTG	uid_0057215	GGCACCCCAGGTCCGCGCCA	16212
NM_033224	PURB	uid_0058284	GCGGGACGGAGTGACTTCAC	16015
NM_006212	PFKFB2	uid_0039015	GCCTAACTGGCTCGGGAAGG	15934
NM_001145113	MYADML2	uid_0013242	GGGTGTCCGCGGAGACTGGA	15909
NM_001198609	MAP7	uid_0018722	ACAGGTTGTGCAGTGGTGGG	15838
NM_152638	CCER1	uid_0063291	GGGGCTTGTGACGCAGCGTT	15514
NM_138450	ARL11	uid_0060595	AGAGGTCAGAATTCTCTGCG	15379
NM_001270364	ALDH1L1	uid_0023477	ATGACTGCAAGCCTGTGTCC	15345
NM_005937	MLLT6	uid_0038440	GGAGGGGGCGAGGAGGCGCG	15255
NM_004585	RARRES3	uid_0035493	GACTCTGGCTGCTCCCAAGG	15213
NM_016529	ATP8A2	uid_0047218	AGGGATCCGCAATATTACGC	14995
NM_002632	PGF	uid_0031281	CACCTGGGATGGGGGCATCC	14992
NM_019023	PRMT7	uid_0050118	GCGAGCACAAGAGCCTCCGC	14991
NM_001173525	TROVE2	uid_0016878	TCGGCTGCCAGGTACAGGTG	14989
NM_001145139	CXorf49B	uid_0013270	GGCGTGCTGGTTGGCAGACG	14955
NM_173602	DIP2B	uid_0065142	ATGCTTACGGCGCCCTCTAC	14948
NM_001201329	PPP1R3B	uid_0019524	GCAGCGCGCCCGGAGTGATC	14735
NM_001010888	ZC3H12B	uid_004285	GTTTCTTCTTAAGAAACTAC	14461
NM_020802	CEP126	uid_0051416	GCGGCCCCTCCAGCTTCGAG	14460
NM_017709	FAM46C	uid_0047991	GGCGAGGGCTGCCCTCTGAT	14457
NM_015076	CDK19	uid_0044809	GGTGGAGGAGGTGGCTGCTG	14445
NM_001136239	PRDM6	uid_0011820	GCGCTCTGGCGATGTGGGTC	14413
NM_001076786	QSER1	uid_007037	GGGCTCCGTGTGACGGGGGC	14409
NM_032756	HPDL	uid_0057538	CGGCGACCCCGCAGTATCCG	14392
NM_001195059	PLEKHO2	uid_0018268	GCGGGGCCTGGGTTGGAGAC	14141
NM_024531	SLC52A2	uid_0054179	GCTTCCCCGAGCGCCGTCGG	14022
NM_006137	CD7	uid_0038847	CTGAGAGCTGCCCTGAGAGC	13797
NM_032935	MT4	uid_0057847	GGCCGAGCAGTACGGTCATT	13775
NM_001171949	KXD1	uid_0016493	GTAAATGCTACAGTGGTCAG	13687
NM_022476	AKTIP	uid_0053168	GTGTGAGAGCCAGTTGGCGC	13605
NM_001257173	DDX19B	uid_0022658	GGCACGCGCCCCAGGAACTC	13345
NM_032937	C9orf37	uid_0057853	GATCGGCCCCGCCCCGACTC	13279
NM_015462	NOL11	uid_0045546	GGGCGAGTGCTTGCCAAACC	13155
NM_021628	ALOXE3	uid_0052332	GTCGGGCGTGCCAAAGGCTG	13005
NM_001810	CENPB	uid_0029406	GGAGCTGGGAGCGCGGCGAG	12971
NM_207312	TUBA3E	uid_0069854	GGCCAATCAGAACTGGGATC	12881
NM_012290	TLK1	uid_0041853	GGCGGCCGCGGGAGCAGGCT	12781
NM_001257990	FBXO7	uid_0022819	AGTCCCTGCTGTGCACCTGG	12713
NM_001135865	NPIPB5	uid_0011590	TTGAGCACCTGCCGCGGACA	12622
NM_198926	FAM212B	uid_0068764	GGCTTCAAATGCCGCCGCCA	12621
NM_198699	KRTAP10-12	uid_0068676	GGAGGGAGTGAGTGAGCGTC	12557
NM_197941	ADAMTS6	uid_0068029	AGGGGAGGTAGAGGTACAAT	12452
NM_014282	HABP4	uid_0043179	GGTGCGCCCCCTTTCCGACA	12197
NM_145861	EDARADD	uid_0062250	GGTTCTTTCTGTACTTCTCA	11815
NM_173516	PNLDC1	uid_0064979	GCGTCGCCCACACCTGCCTG	11805
NM_024709	C1orf115	uid_0054528	AGATGGAGTCCTATTATTTG	11567
NM_001167	XIAP	uid_0015711	GGAGACTGACGGACCGCGCC	11540
NM_001166600	FAM122B	uid_0015676	AATTGGGCGCCAGGGTCCCC	11394
NM_152716	PATL1	uid_0063419	CGTGCGCAGTCTCTCGCCAC	11359
NM_004526	MCM2	uid_0035356	GAGCGCACGCGCACAGCGCC	11261
NM_032779	CCDC142	uid_0057562	TCTACGGCCCAGCTGCCCAC	11249
NM_001024212	S100A13	uid_005210	AGGAATTCAGGAAGGAGCTT	11146
NM_001289121	ZCCHC7	uid_0027695	ATGCGCACATCAGGCGCGGC	10934
NM_015230	ARAP2	uid_0045103	GGTGCTCCCGCGCCTCGCCT	10794
NM_152605	ZNF781	uid_0063209	GCTCTGGGACTAAGCCCCTC	10757
NM_001098576	TMBIM6	uid_008329	GTACGTCTGAACCTAGTACT	10730
NM_001419	ELAVL1	uid_0028601	ATTGGCCGGCGTAGCTGTCG	10464
NM_174938	FRMD3	uid_0065553	TCTCAGGCTCTGGGCGTCCT	10426
NM_033060	KRTAP4-1	uid_0058026	TACTCATCCAGTCGATTGTC	10398
NM_004565	PEX14	uid_0035449	GGAACAGAGCCTGTCGATGT	10392
NM_001031836	KCNU1	uid_005654	AATCCCCCGGTGCCAGCTCA	10322
NM_001105556	THEMIS2	uid_009157	GAAGCCGCCCCGCCAGCCCG	10260
NM_001277083	POTEJ	uid_0024383	GGGGTTGGCAGGTTTTGGCT	10178
NM_020154	EMC7	uid_0050571	CTTCCGCCTCGCTAGTCGAT	9972
NM_001242680	ZNF729	uid_0020805	ACTCAGGATCTGAGGAGGCG	9971
NM_005895	GOLGA3	uid_0038357	GCCGCCCGGCCCGGATGCTC	9953
NM_006358	SLC25A17	uid_0039354	GGAGGAACTGGTCAGGGCCC	9927
NM_001160264	FEZF1	uid_0014444	AGTGATTGTCCCCGAGTCAT	9907
NM_005761	PLXNC1	uid_0038068	GCGGAGAGGAGCGAGGCGGG	9698
NM_001172560	SSTR5	uid_0016629	GGCTGTGGGCGAGTGCGCCA	9669
NM_001243116	NFKBIB	uid_0021086	AGCGGTCGGTGACAGCCTCA	9466
NM_006492	ALX3	uid_0039629	GGAACCATCCACGTCACGTG	9463
NM_006497	HIC1	uid_0039643	CATCTGTGCGCCTCCAGCTC	9448
NM_002574	PRDX1	uid_0031159	ACTAATACCCCACCCTGTTG	9430
NM_000697	ALOX12	uid_001566	ACCGCTCTGCTCGCAGGTTT	9390
NM_001001662	ZNF782	uid_002347	GCTGAGGCTGAGCGTTGGTC	9294
NM_014281	PUF60	uid_0043175	GCGTCTAGGGGCGTGCGCCG	9289
NM_198924	TRIM73	uid_0068759	GCACGGTGAGTTGCCAGGTG	9274
NM_001159746	ABR	uid_0014336	GCTGCTGTTGGGAACACAGC	9221
NM_005764	PDZK1IP1	uid_0038078	GGCATTCGAGGTCATCTTCC	9194
NM_006825	CKAP4	uid_0040363	GGAGGCCGAGCGAGCCGAGC	9133
NM_025250	TTYH3	uid_0055370	GCGGGGGATAGACCAATGGT	9123
NM_001289401	ZNF135	uid_0027762	GGGGTGCCTGGGCATCAACG	9051
NM_172002	HSCB	uid_0064540	CCACATCTGCTGCTCCTCAT	8681
NM_000301	PLG	uid_00677	AAGGAGACATGACGGCAGCG	8589
NM_173791	PDZD8	uid_0065297	GTCAGAGGCGTGCTCGCTCC	8567
NM_152633	FANCB	uid_0063276	TGCTTTCACAACACTCCCCA	8538
NM_007127	VIL1	uid_0040960	GCTCTGGGCTCCCAGGGACC	8496
NM_001161576	SAMD4A	uid_0014588	AGTGAGACCTCGGCTAGCGG	8475
NM_001007530	CDRT15	uid_003893	GACCTACTCAGGACTCCACT	8465
NM_001145966	MKI67	uid_0013885	ACGTAGCCTGTAGGGCCACC	8465
NM_001267561	TJP3	uid_0023356	GGTCCTGAGGCGGAAACTCC	8454
NM_001100122	SBNO2	uid_008731	TGCGTGTTGACAGCGCCTGT	8434
NM_001290474	C2CD2L	uid_0028119	GCGGGAGGGCTAGCAGCGAG	8380
NM_214461	C2orf27B	uid_0070289	CGGCGCGCTCCCGGGGGCAG	8257
NM_001080	ALDH5A1	uid_007336	GGAGAGAGGGCGCTGCTCTG	8247
NM_001130446	CC2D2B	uid_0010750	GGGAGCGGAGCACGCGCCTT	8203
NM_022087	GALNT11	uid_0052792	TCTCGCTGCCCTGACGTCAC	8061
NM_001256063	CNTN1	uid_0022042	GGGATATCACTCTCACCCCC	8047
NM_006034	TP53I11	uid_0038647	ACTTGCCAGGAAAGTCATCC	7885
NM_016474	CCDC174	uid_0047123	GGGCGGAAGGTAACAAGGAT	7853
NM_025055	CCDC33	uid_0055063	CAGCTTGAGCAGCATGGGGC	7851
NM_022036	GPRC5C	uid_0052686	GAGTCAGAGCCAACGTGTCC	7786
NM_052840	CELF6	uid_0058738	ACACAGGGCATTCGAGGGTC	7776
NM_001204402	PRPS1	uid_0019967	AGGGATGCTGGTGACGTCTG	7680
NM_001282130	SSH2	uid_0025386	GCACGCACTCGGCCAGCTTC	7670
NM_001142345	CMKLR1	uid_0012182	GGTCACACCCACATCCACAC	7663
NM_018322	SAYSD1	uid_0049210	AGGCGCACGGCGGCCGGCGC	7526
NM_001193370	DIDO1	uid_0018036	GCAGACCCGAAGGGCGCGTC	7523
NM_021977	SLC22A3	uid_0052648	GGCCGCGAGCCGGACGCACC	7513
NM_182662	AADAT	uid_0067520	AACGAGGGTGGGGCCGCTCC	7505
NM_139168	SREK1	uid_0061069	TTGGGGGGTTAACTACTGCA	7489
NM_016369	CLDN18	uid_0046968	GGCTCTGCGCTGAACCCACC	7479
NM_001276395	LDLRAD1	uid_0024292	GGAATAGCCTGGCCGGAGAG	7443
NM_138971	BACE1	uid_0060941	GTCTGGGATGCCCTCTGCCG	7415
NM_014943	ZHX2	uid_0044519	GGTTACTGGCCAAGGTAGGG	7403
NM_019042	PUS7	uid_0050153	CTCTGCCGCTGGTGCGACTC	7378
NM_183075	CYP2U1	uid_0067780	GTCGCTGAGTGGCGGCGGCG	7324
NM_006563	KLF1	uid_0039795	AAACTTCACGTTGGCCTGTC	7306
NM_006802	SF3A3	uid_0040306	TGTGGTGGAGCGATGCCGAG	7303
NM_001020818	MYADM	uid_005172	GGGTTGGAGGCCTGCATTTC	7296
NM_133450	ANKS3	uid_0060125	GTCGGCACCGGGACAGCTCC	7282
NM_006219	PIK3CB	uid_0039034	TTGGCCTCCTGTTACATTAT	7235
NM_001012302	ANO9	uid_004460	GCTGGGGTACTCTCCTGGCC	7182
NM_152857	WTAP	uid_0063623	GAGGCAGTGGCGCTGGCCTG	7178
NM_022169	ABCG4	uid_0052978	GGGCCGACTTGGAGGCAGTG	7080
NM_173833	SCARA5	uid_0065379	GGACACGGATTGGCCACACT	7043
NM_005606	LGMN	uid_0037744	TGGGGAATCCGAGGTACTTG	7016
NM_001282495	ZNF343	uid_0025707	TGAATCTGAGGAACTGGGCC	6977
NM_015171	XPO6	uid_0044993	GAGGGCGGGGCTGCACCTGA	6911
NM_001040023	SIRPA	uid_006346	GCGCAGACCGACAGACCGCG	6858
NM_001017995	SH3PXD2B	uid_005082	GGGGCCGGACGTGGCCGGCG	6853
NM_001271948	PPP2R2B	uid_0024101	GGCTGCTCTTTGCTGCAGTG	6846
NM_001002914	KCTD11	uid_002647	GGTGCTGAGCCGCCGCATTC	6836
NM_138615	DHX30	uid_0060700	AGCTGCCTGCAGTGTGAAAG	6783
NM_033191	KRTAP9-4	uid_0058231	CCTTAAGGTTAAACAGATTA	6755
NM_006898	HOXD3	uid_0040516	GAAGGCGTCTGGATGGTCAC	6748
NM_001242361	NRDC	uid_0020651	GGCGGCACCGACAGAGAAGC	6743
NM_000707	AVPR1B	uid_001594	GGGGGACGCTGTGCAGAGTG	6719
NM_001195144	ANKRD44	uid_0018318	CTGCGCGGCTCGGCTGCGGG	6672
NM_001007097	NTRK2	uid_003832	CCAGGGAGGGGAGGGGAATC	6670
NM_001199944	SH3GL1	uid_0019472	GCGCGCGCGGGGGCCGGCAC	6644
NM_001143962	CAPN8	uid_0012776	AACTTTCCAGGGCCCATCCC	6634
NM_014760	TATDN2	uid_0044152	GCCTTAGGAAGCTCGTCCAT	6618
NM_003851	CREG1	uid_0033992	AAGAGGGCAGGCAGAGCGAT	6610
NM_001008693	CST9	uid_004042	GAGATAGTGCCCTGAACATG	6573
NM_017849	TMEM127	uid_0048270	GGGTATGGCGGCCGCAGCAG	6565
NM_001042625	CAPSL	uid_006766	GACAGTGAGCTGAGCCAATC	6546
NM_001290331	DENND1C	uid_0028102	AGCTGGGGGTCTGCCTTCCC	6464
NM_001282462	SPIN2B	uid_0025653	GTTCGTGCCACAGTCGTCCT	6459
NM_005272	GNAT2	uid_0036977	ACGACTACTTCCATCCTTTA	6451
NM_173506	LYPD4	uid_0064957	GGGCGTCGAGTACCCCTTAT	6426
NM_145008	YPEL4	uid_0061716	AGGGGAGAGGCAGGTTGTTA	6415
NM_001258316	ECT2	uid_0022975	GGAGTTTGCAGAGAAGTGCC	6395
NM_001198633	RUNX1T1	uid_0018738	CGCCGGAGCCGGCCTGATGC	6348
NM_201443	TEAD4	uid_0069174	ACGCTGGAATGCGCGGAATG	6295
NM_001243947	PPP1R14A	uid_0021444	GTGGCGGGGTGGGGGGCTGT	6232
NM_001163524	ITPRIPL1	uid_0014814	GCACCGTAGCAAGCAGCTGG	6231
NM_014625	NPHS2	uid_0043837	GACACAGCTGTCGGGGTTCC	6219
NM_020375	TIGAR	uid_0050855	AAGCGCCGCAGCCCTGGGCG	6218
NM_021727	FADS3	uid_0052389	CTCGGTCTCCATTGGCCGCC	6191
NM_001166060	GLRB	uid_0015405	TGCCAGGAGCTCCACTTAGG	6160
NM_016200	LSM8	uid_0046647	GGAAGACGCTTCCTGAAGTT	6142
NM_033529	CDK11A	uid_0058623	CGCAGTTTCTTTTGGAGTCC	6110
NM_020834	HOMEZ	uid_0051493	TTGGCTGCGTGGGCCTCAGC	6074
NM_003601	SMARCA5	uid_0033452	GGACGCGAGCTCAGTGTTTT	6071
NM_003468	FZD5	uid_0033139	CGAGCGCGCCTGGCAGCACC	6062
NM_003371	VAV2	uid_0032943	GCGGGCAACGGGCAGCGCGC	6039
NM_001102371	FOXRED2	uid_008936	AAGGACCCAGTTCCCCATCC	6020
NM_001003681	HMGXB4	uid_002690	AACTCGGAGCCTGCTGAGCG	6013
NM_175085	GART	uid_0065651	GGGTGCCACGCAGTGTTTCC	6008
NM_016647	THEM6	uid_0047430	GCGAGGGTGCACGCGCGCCC	5993
NM_000373	UMPS	uid_00851	GACCCCATCCAGAAGAAACC	5987
NM_182619	CLEC18A	uid_0067476	GCTGAGGCCGCACCTGCACG	5983
NM_130786	A1BG	uid_0059932	GGGTGAACTTCTGAGGCCTC	5964
NM_024501	HOXD1	uid_0054118	GGACAGGTATTGGGCGAGGT	5940
NM_000876	IGF2R	uid_001938	GTCACGTGAGCGGGGGGCGG	5934
NM_004450	ERH	uid_0035196	TCAGTAGCTGCTCTAGCTGC	5932
NM_001243661	NUDT7	uid_0021326	GGTGCGAGATCTGGGATCGG	5913
NM_004513	IL16	uid_0035324	TCTGCATGTCTAGGAGGTGC	5859
NM_203404	AMPD2	uid_0069444	GATCGGGCAGACTGCAGCGG	5850
NM_178125	TRIM50	uid_0066226	GTGCGAGGTATGATCCGTAA	5848
NM_001004492	OR2B11	uid_003044	GATGCGGAAGGGTCAGAACC	5818
NM_013235	DROSHA	uid_0042284	GGCGGAAGCGCTCCCTCACC	5802
NM_001980	STX2	uid_0029802	GTGTAGCGGAACTGCCAGCC	5737
NM_001289024	KIF6	uid_0027645	GGGCATACCAGGGAGAAATG	5726
NM_001134437	PHLDB2	uid_0011078	GCAGGACTAGCAGTCTGTCC	5723
NM_001005197	OR8D4	uid_003362	GGTATGGAAAAGTGTGTTTC	5653
NM_145178	ATOH7	uid_0061879	GGTGCTGAGATAGAAGCCGA	5613
NM_001145073	USP27X	uid_0013178	GGAGCCGAAGCAGGAGCTGG	5599
NM_001110	ADAM10	uid_009256	GCTACGTGTTAGAGCTGCTG	5589
NM_017966	VPS37C	uid_0048494	GGGCGGCCAACGGGGTCGCG	5561
NM_001563	IMPG1	uid_0028899	GCATTCAGGGTCCTGGAGCT	5552
NM_018012	KIF26B	uid_0048574	GGCTCCGCGTGGCCCGGGAG	5521
NM_001278682	TGIF1	uid_0025065	ACAGACGAGCAGGCACGGCG	5445
NM_058229	FBXO32	uid_0059313	CGCGGTTGTGCAACCGGGAG	5422
NM_000733	CD3E	uid_001648	GGAAGGAAGACCCCGCAATG	5418
NM_145020	CFAP53	uid_0061738	GGTCGGCGGGATTTGGCCGA	5372
NM_018133	MSL2	uid_0048831	GTGTGCGACTGAGGCGCGAG	5335
NM_001290000	NFIL3	uid_0027889	CGCCCACTGTCGTTTGGTGC	5325
NM_003721	RFXANK	uid_0033701	CGCGGTCGCTATGGAGGAGC	5307
NM_173827	COX18	uid_0065363	CTGCAGTTTTGGTCCGGCCT	5289
NM_018134	IQCC	uid_0048832	GCGGAGACAGCCCTCGGTTA	5255
NM_006369	LRRC41	uid_0039381	GTTTCTTAGCAAAGCCTCCT	5233
NM_015544	TMEM98	uid_0045686	AGTTGTCCATAGCTAGTGAG	5220
NM_001257335	ATP5F1A	uid_0022742	GGTCTTTTGAGTCGACCTTG	5212
NM_001099661	EIF3CL	uid_008600	GGGGACAAGCCTGAGGGAAC	5201
NM_001282436	BLOC1S2	uid_0025611	CGTAGCTTCAATTTCGGCTC	5140
NM_016569	TBX3	uid_0047295	GGTTTTCACAGGTCGAGTGC	5137
NM_019555	ARHGEF3	uid_0050340	AGGGACCTCTCTCTCCCCGC	5127
NM_001206626	TRIM49B	uid_0020205	GACAGGAACTAGGAGTAGAA	5090
NM_001127457	CRY2	uid_0010068	GATGGTGATGGTGACGATGT	5050
NM_001281295	M1AP	uid_0025215	TGCGCTTCAGGTGGCGCTTC	5040
NM_080597	OSBPL1A	uid_0059471	CCCTAGTAGCTGGCAAAACC	5008
NM_001256167	ZNF620	uid_0022117	GGCGCTGCAGGACCCCTGCC	4999
NM_152523	CCNYL1	uid_0063056	GGGATAGCGGCGTGAGGGGC	4941
NM_001114309	ELF3	uid_009572	CACTTGGCCCGGATCTTAGC	4931
NM_030895	ZNF696	uid_0055718	GGGCAGGAAGCCCTGCCTCG	4909
NM_001171976	CDHR2	uid_0016502	GTGTGTGCCGGCCAACTTTT	4895
NM_001164479	C5orf63	uid_0015090	GTGTCCCGTCTACGCTCTCA	4882
NM_006412	AGPAT2	uid_0039468	CCCGACACGGTCCCCTCACC	4869
NM_001080140	CT47A7	uid_007346	AAAGGAAAAGCTCTGGATTC	4857
NM_014256	B3GNT3	uid_0043133	AGAACTTCGCCTGGGCCACC	4842
NM_001135181	SLC5A9	uid_0011354	GTGGCAGTTGGGAGAAAAGG	4831
NM_015250	BICD2	uid_0045136	GGACCTTGTGGTCGGAGCGC	4831
NM_002067	GNA11	uid_0029996	TGGCCGCCGGCCCCTCCCAT	4827
NM_033426	CIPC	uid_0058520	GAGCGTAGGCCTCTGAGCGC	4826
NM_178314	RILPL1	uid_0066328	GGGATCCGAGTTGCGCTCAA	4770
NM_001256871	USP17L3	uid_0022595	GAGTTCTATAAGGGATGATG	4768
NM_000698	ALOX5	uid_001570	CAGGAACAGACACCTCGCTG	4762
NM_181745	FFAR4	uid_0067082	CAGTGTTGCCGGGCACTTCC	4733
NM_004628	XPC	uid_0035584	GCGCAGGGTTTGAAACATGG	4690
NM_152240	ZMAT3	uid_0062489	GGAACAAAGGCACGAGTGAG	4680
NM_199227	METAP1D	uid_0068955	GCCCTAGCCGCTTCCCAGCC	4676
NM_004168	SDHA	uid_0034623	GGTAGAGCGGGCCCTGTTCC	4668
NM_005546	ITK	uid_0037608	GTTTCGGCCTTTGACATCAG	4626
NM_001085454	GIT1	uid_008066	CGGCCGCGCCCCCTAGAGAA	4625
NM_001178030	SF1	uid_0017165	GGCCGGGGCCTGGATTGGGC	4613
NM_001282451	ESRRA	uid_0025638	GTGCGCCGCAGTGGCTCGGC	4602
NM_001271015	UBE2W	uid_0023742	GAGTACTTTCTGTCTCAGTC	4595
NM_001013660	FRRS1	uid_004742	GCCACTGCACTCCAGCCTGG	4588
NM_020696	KIAA1143	uid_0051197	GGCACCGGCTGCATTGTTTT	4588
NM_152245	CPT1B	uid_0062496	ATGAAGACGACCCTGAGGTG	4580
NM_005851	CDK2AP2	uid_0038253	GCCACGTACCGTTCTTCCTG	4573
NM_014773	DELE1	uid_0044173	GGGGCGGTGACGTGCGGCAA	4553
NM_000168	GLI3	uid_00354	GGAAGGCGGGAGAGCGGCGC	4547
NM_002461	MVD	uid_0030892	ACGCATTACCTCTCAGCCAA	4541
NM_001283034	FAM92A	uid_0026203	GTGCTTCTCACAGCCTTCGC	4523
NM_001168375	KIAA0319	uid_0015977	GTGGAGCAAGGTTGCACCCC	4513
NM_005808	CTDSPL	uid_0038170	GGGAGCTGGGGCGCGGGCCC	4507
NM_053064	GNG2	uid_0059103	TCCCCATCAAGCCAGCTAGC	4496
NM_032875	FBXL20	uid_0057779	GCCGCGCACCGGCTGCTCCC	4489
NM_001100399	PDS5A	uid_008763	GAAGCGAGCCCAGGTTCCCG	4486
NM_001136040	CPSF7	uid_0011693	AGTGTTCTCGACTTCGTCGC	4483
NM_001143775	CTDNEP1	uid_0012630	GGGCCGCGGCAGCGGAGAAC	4477
NM_001282786	PRTFDC1	uid_0026006	TGCTTCCCGCCGGCGGGCCC	4477
NM_138329	NLRP6	uid_0060366	GCAATGCTCTGCGTGTGCCA	4460
NM_007283	MGLL	uid_0041275	TGGGTAGCGGGAGCCCACGC	4457
NM_001168303	KLHL13	uid_0015927	GAGGCGTGAGGGCCACTTAG	4435
NM_153339	PUSL1	uid_0063985	GCGGGGCCGGGCTTAGGGAG	4431
NM_001198902	YY1AP1	uid_0018876	AATGGAACAGTCCCGCGGTG	4429
NM_001167871	DMAC2	uid_0015821	AAAGTGCGTGCACCTTTAAG	4419
NM_001532	SLC29A2	uid_0028830	GGAAGGCGGGGGTAGGGACG	4398
NM_198889	ANKRD17	uid_0068741	GGAGCCTGACGATGGGAGGG	4393
NM_001010924	FAM171A1	uid_004340	GGGCGCGGGAGGGAGCGGCC	4378
NM_001130929	STMP1	uid_0010917	GGCCTCACCGCCTGAACCGG	4373
NM_031944	MIXL1	uid_0056324	GGAGGCGTGAACTTGGGTCC	4364
NM_019845	RPRM	uid_0050410	AGGAAGCAAAGGGGCGAACC	4338
NM_032730	RTN4IP1	uid_0057506	GCACGAGGACCATGCTGGGC	4338
NM_001097604	XAGE1B	uid_008147	CGAGGATGGTCTCGATCTCT	4328
NM_001006628	CHRM2	uid_003776	GCTAGTCTGTGACCTGTTCG	4315
NM_022978	SERF1B	uid_0053548	ATTCAACAAGCTCGGAGCCC	4311
NM_175872	ZNF792	uid_0065785	CCTCAGCCTGACGAGAGGCT	4307
NM_003726	SKAP1	uid_0033710	ATCCTTCTACCGTGGGGCTC	4299
NM_001184	ATR	uid_0017309	CGTGCGTCGGTCAAGTTTCC	4291
NM_004043	ASMT	uid_0034353	CACGGCCAGGCGCCCTCTCC	4284
NM_001024455	RTL5	uid_005233	TTCCCTAGCTGCAGCTAACT	4277
NM_012289	KEAP1	uid_0041851	GCGACAGCAGGCGTGGGCGG	4269
NM_002116	HLA-A	uid_0030104	AGTTGGGGAATCCCCAAGGC	4223
NM_014329	EDC4	uid_0043277	GCTTTAGGTGGCCCAGTGCG	4211
NM_016201	AMOTL2	uid_0046651	GCGGACACACCGCGGCCTGG	4207
NM_152476	ZNF560	uid_0062967	GTGCGGAGGTATCAAGGGGT	4191
NM_001128303	LACC1	uid_0010343	CGGGAATGGTGGGTCGCGTG	4178
NM_203404	AMPD2	uid_0069443	GACAGTGATGCCAGGGTCAA	4176
NM_014399	TSPAN13	uid_0043432	AGTTTCCCCAGGAGCAGGTG	4146
NM_148962	OXER1	uid_0062440	AGGGCTCAGCAGGGGCAAGA	4141
NM_005116	SLC23A2	uid_0036643	GAGGGAGGTGGGCCCCAGAC	4111
NM_001063	TF	uid_006965	GACTGCGCAGATAGGACTGG	4110
NM_015341	NCAPH	uid_0045316	GGTTTTCATACTATTTCAGG	4097
NM_005558	LAD1	uid_0037634	CGCCTCCCCGCGCTGTGCCG	4085
NM_024746	HHIPL2	uid_0054587	ACACTAGCAGCACTAGAGTG	4081
NM_015380	SAMM50	uid_0045394	GGTGAAGGTGGGTCTGCGAG	4080
NM_001025237	TSPAN4	uid_005385	GCTTCTTGGAGGAGGGTCCA	4078
NM_001025107	ADAR	uid_005352	GGATGCTGCATTTTTGCCCA	4068
NM_003286	TOP1	uid_0032760	TGGGACGCCGTGGGAGGAGT	4050
NM_014582	OBP2A	uid_0043740	AATGAGGACACTCCCCCTCC	4050
NM_024759	NIPAL2	uid_0054608	ACCCGTTGCGGACGGCCGCG	4045
NM_000065	C6	uid_00121	TTAAAATTGCTGCCCCCCTT	4039
NM_001163437	TBCK	uid_0014799	GGGTGAGGGAATGGAAGACG	4037
NM_005218	DEFB1	uid_0036854	AACCTAGAAAACCAAACAGG	4034
NM_001136017	CCND3	uid_0011652	TTGCCAACGCCGGGAGGCAG	4031
NM_080608	SPATA25	uid_0059493	GATTCCAAGTGTGAAGGGGA	4012
NM_030928	CDT1	uid_0055759	CGCGCGCATGCGCCGACGTG	4011
NM_000894	LHB	uid_001977	CCCCAGCCCTCTCCCCTCAG	3986
NM_014825	URB1	uid_0044276	GCGATAGGGATCCAGAGTCT	3979
NM_019852	METTL3	uid_0050422	GTGGTTGCCATGTTGGTGAC	3965
NM_002639	SERPINB5	uid_0031298	TTGTCTGCACAGCTTCCAAA	3963
NM_145040	CAVIN3	uid_0061771	GCGGAGTTGGCCTTCTGGGG	3951
NM_001009894	C12orf29	uid_004159	GACGCACGTGGGAACCCACC	3950
NM_006426	DPYSL4	uid_0039500	CAGCGGTTCCAGCGCTGGGG	3937
NM_000581	GPX1	uid_001334	GAGGAGCACGCGTCCCGCTC	3926
NM_017637	BNC2	uid_0047856	TCCCAGCCGGCACGGTTCCC	3911
NM_201649	SLC6A9	uid_0069276	TGGGCTCCTGCTAGGGTAGT	3909
NM_001128425	MUTYH	uid_0010363	GATTGAGCGTTGTGATCCAA	3885
NM_021902	FXYD1	uid_0052489	AGTTCAGAGAGAGCAGCAGC	3879
NM_001290135	EI24	uid_0027970	CGGGATCGGCGAGGAGGCGA	3870
NM_014458	KLHL20	uid_0043548	GAAGTAGTCGTGCCCTTTGC	3861
NM_004731	SLC16A7	uid_0035807	ATGATTACTCAAGTGAGCTA	3859
NM_000026	ADSL	uid_0033	GTAGCGCGGCTAAGTAACGT	3841
NM_001097605	XAGE1B	uid_008150	GGATTCCAAAGTCGTTAATG	3821
NM_001197242	TSPY1	uid_0018641	CTACCCGGCACAAGCTCCAA	3816
NM_001282469	TSPY10	uid_0025662	GCTACCCGGCACAAGCTCCA	3816
NM_001278668	RAB23	uid_0025055	GCTGGGCCAGACACCAGTAA	3799
NM_012113	CA14	uid_0041512	AGGATGGCCCCACTCGGAGC	3798
NM_031449	ZMIZ2	uid_0056114	ATGCATGAGCGGCGCGGCGG	3791
NM_001279356	LYPLA1	uid_0025164	CAGGCTGAGGGCTGGTCTCT	3790
NM_001040444	PHF11	uid_006487	GTGCCTGTTGGTGGGGGAGG	3780
NM_007226	NXPH2	uid_0041150	GAAGCGCCGCGCTGTGTCCC	3780
NM_001146095	FAN1	uid_0013966	AGGCGTGCGGGGGCGTGCAG	3777
NM_012274	HYPM	uid_0041811	GAGGTCTGATAAGGGACCAG	3764
NM_002844	PTPRK	uid_0031758	AACAGGGCAGCGAGCTGCGC	3737
NM_007246	KLHL2	uid_0041190	GGGCACGCCCGCCCCGCACC	3736
NM_007001	SLC35D2	uid_0040721	CTCCAGGGCCGGCAATGCGC	3732
NM_052959	PANX3	uid_0058982	TGCCTGCCACCCCAGCCTTA	3722
NM_001288718	STAT5A	uid_0027486	GGGCTTGCCCGGGGCCACCC	3719
NM_016084	RASD1	uid_0046458	AGGTCGCCGGGACTGGGAGC	3695
NM_001256753	PEX5L	uid_0022503	CGGCAAGGCGAGGTGCCGGC	3694
NM_001289986	TIPIN	uid_0027877	GGCGGGACCGGCGTGCTGGG	3694
NM_005950	MT1G	uid_0038467	GCTGGGCGCACACCGCAGGA	3692
NM_001256417	NBPF3	uid_0022273	GCCGAGAAAAGGAGTAACCT	3686
NM_006150	PRICKLE3	uid_0038875	GCTCCTCCCACGAGGGTGTC	3685
NM_001039617	ZDHHC19	uid_006193	CCGACATGTGCTGGGGAACC	3684
NM_145170	CFAP70	uid_0061857	GAGAAAGCAAAATGTAAAGG	3681
NM_145167	PIGM	uid_0061846	CTCCGACGAGCAGCGAGCTG	3677
NM_145274	TMEM99	uid_0062009	GGCCACGGCGGCAGTTCCAG	3676
NM_001145855	SH3BP2	uid_0013837	GGATGCAGCTGACCTTGCGC	3670
NM_001105520	C17orf100	uid_009128	GGGCGAAGTTCCGGAAACCA	3669
NM_194325	ZNF30	uid_0067980	GACCTGGTGTGTTAATGCCC	3664
NM_033267	IRX2	uid_0058326	CGGGGGAGGGGCAGAGAGAC	3662
NM_003768	PEA15	uid_0033801	GAATTGTTTCGCAGTTCAGG	3648
NM_005421	TAL2	uid_0037308	CTGATGCCTCGAAAGGTGAG	3648
NM_080662	PEX11G	uid_0059565	CCGACACGTGTGTGCTCTCC	3635
NM_001278305	UBE2F	uid_0024728	CTGCAAGCAATGGCAAAACC	3627
NM_015526	CLIP3	uid_0045652	GGCCAGAGGCGGCGACTGAA	3617
NM_032518	COL25A1	uid_0057210	CAGCAGCGGGAGCGGCAGGC	3603
NM_001129908	FAM198A	uid_0010556	GGTGATGCACCAAGGCTGGA	3596
NM_001134851	TCF7	uid_0011213	CCAGGGCCTGAGCGCGACGA	3594
NM_144571	CNOT6L	uid_0061244	GGGCGGGCGCGCAGGGAACC	3594
NM_003152	STAT5A	uid_0032478	GGCCCAGCTGTGCTGTGAGT	3582
NM_020470	YIF1A	uid_0051036	GCGGAGCGACTTGCGGTGCC	3578
NM_001282279	PYCR1	uid_0025470	CCGGGGGCCGGGGGATCCCG	3576
NM_015284	SZT2	uid_0045206	GGCTGGCAAGCTTCGGGTAC	3572
NM_145719	TIGD3	uid_0062177	GTGGCGCCCCGTCCCTCCCC	3552
NM_001017415	USP1	uid_004970	TAGGGCCATCCAATGAGACA	3550
NM_015311	OBSL1	uid_0045246	AGAGCCCAGACTGGCTCCAC	3539
NM_001164471	TSPY4	uid_0015079	GAGGGCGGTGGGCGTCTCCC	3538
NM_001033	RRM1	uid_005708	CGGGCTCTAGGTGCTACGCC	3518
NM_003412	ZIC1	uid_0033035	CGCCTCGGCGCGCCCTCCGT	3510
NM_001282321	non	uid_0025494	AGGGGGTCGAGGAGGAGCTT	3509
NM_001137610	FAM86B2	uid_0011986	CTGCCCCCGCGCACTGCCCT	3487
NM_001145312	ETV3	uid_0013430	CCCGCCAGTCCTGCGCCGTG	3486
NM_000989	RPL30	uid_002187	GATCTGTTGCGTCCAGCTCA	3484
NM_015112	MAST2	uid_0044871	GGTCCTCCGACTGCGCGCCA	3476
NM_001100588	RC3H2	uid_008786	ATTCGCAGTTTGGGTGGCTG	3467
NM_002917	RFNG	uid_0031921	CGGCGTGCCGTCCACTTCCG	3465
NM_017516	RAB39A	uid_0047658	AGGCGGGGCCAGGCCCGGCT	3442
NM_003108	SOX11	uid_0032377	GCTTCGGCGACGACGGCCGC	3438
NM_001098426	SMARCD2	uid_008244	GCGCGCGGAAGCGCCGAGTG	3435
NM_173812	DPY19L2	uid_0065342	GTGCGTGGGGCTGCCCTCAC	3435
NM_173470	MMGT1	uid_0064873	GGCTACACCCACCCTCGTGC	3427
NM_001199918	PGM3	uid_0019456	TAACAGCCCCAGACCCCGCT	3421
NM_006370	VTI1B	uid_0039382	ACGCAAACATACATCAAATC	3408
NM_005517	HMGN2	uid_0037538	ATGAGGAGGGGTGCGCGAGT	3406
NM_007054	KIF3A	uid_0040841	GCACTGAGGCGGAGGTAACC	3401
NM_020962	IGDCC4	uid_0051724	CCCGGAGAGGGCGAGGCACC	3401
NM_152403	EGFLAM	uid_0062815	GCTTGAAGTCGGTCCCTCCC	3394
NM_020888	KIAA1522	uid_0051600	GCAGCGGCGCTCCCGCCCTG	3385
NM_001037160	CYS1	uid_005897	AGTCCCCCCACTCCCGCCCA	3384
NM_016729	FOLR1	uid_0047449	AAGGCAATGAGGCTCAAGCC	3374
NM_001127208	TET2	uid_009942	GGGGCGCGCAGTGGAGACCT	3366
NM_001177355	MSLN	uid_0017033	CTGTCCAAGGCTCCTGTGCG	3363
NM_001243241	ZSCAN31	uid_0021158	TCCTGATCGCTTACAAGCTG	3363
NM_001256447	BCAP31	uid_0022306	GAGTCACTGTCGCTTCAGCC	3360
NM_003719	PDE8B	uid_0033694	CGACGGAGCGGCGGACACAC	3360
NM_001134776	KLC2	uid_0011196	CATGGCGCCATCGAGGACGT	3352
NM_001932	MPP3	uid_0029687	CGACGCCGGCTAGCGGAGCC	3340
NM_001244583	TFEC	uid_0021486	CAAGTGTCTGTAAATGCTGG	3339
NM_000561	GSTM1	uid_001293	GCTGGGTAGGGAAGCTGGCG	3337
NM_175922	PRR18	uid_0065850	ACACCAGCCGGGCACAGCCC	3335
NM_001098509	SGSM2	uid_008271	GACCCCCGTGGCGCGCGCCC	3334
NM_181865	ACOT7	uid_0067182	TGTTGCTGTGGAAGCCTGGT	3327
NM_005235	ERBB4	uid_0036892	TGCGCGTGTGGGAGTGTGCT	3323
NM_006003	UQCRFS1	uid_0038590	GGATCGTAAAGTCGGCCCAC	3323
NM_001278206	SLC43A3	uid_0024619	GCGCGGGAGGCTGTGAGCAA	3306
NM_181508	HPS5	uid_0066812	GCCGTTGCGGGCTGGAGACA	3301
NM_145894	KLK12	uid_0062277	AGCTTTGTCAGTGGTCTGTC	3300
NM_001171906	NUDT16	uid_0016462	GGGGAGGAACCTAGGCGCCT	3298
NM_001163524	ITPRIPL1	uid_0014816	TGTGCCTCTCTTGCGCTCCC	3273
NM_138995	MYO3B	uid_0060957	GCAAACAGGATCTGTGAGAA	3273
NM_020771	HACE1	uid_0051353	GAGTACGCCCAGTCGCTGCG	3271
NM_000683	ADRA2C	uid_001530	CTCGGCAGCTGCGGGGAGCC	3270
NM_014181	LGALSL	uid_0042999	GGGACGGGCCTGTCCGGGTC	3268
NM_005782	ALYREF	uid_0038121	GCGGGGAGGCGCGTGCGCAC	3258
NM_001270428	LMO1	uid_0023540	AGTACGGCCGGCGCGGAGGA	3248
NM_199135	FOXD4L3	uid_0068898	AAAGGCAAAGGCATCTTTGC	3247
NM_020680	SCYL1	uid_0051173	GGACGTGAATTGGGGCGGGG	3235
NM_152726	MICU2	uid_0063440	GCACTATCTTGTTTTGGACT	3233
NM_018584	CAMK2N1	uid_0049595	GCGACGTCACGGGGCCGCGC	3230
NM_001099784	FBXL19	uid_008681	GGCAGCTCCCGGCGGGTCGG	3216
NM_001115113	WDR26	uid_009646	GGGGGCCGGGGAGAGGGTCG	3210
NM_020216	RNPEP	uid_0050693	AAGAGGCCGGTGGGATCGTG	3210
NM_206901	RTN2	uid_0069684	AACCATTCCATAGCTGTTCC	3191
NM_025212	CXXC4	uid_0055271	GGGAGCCACAGAGAAAGGCG	3172
NM_001190799	PLK4	uid_0017779	AAAAGAGCAGGCCTTAAAGA	3167
NM_024313	NOL12	uid_0053995	GGGACCAGCGCGTCATGCAT	3164
NM_001083620	GRIA2	uid_007962	CCCGGCACCCCGCACCACCG	3162
NM_004548	NDUFB10	uid_0035411	TCGGCACAGACCGAGAACGG	3152
NM_005620	S100A11	uid_0037776	CTCAGTTCTGTGGTTAGCGC	3132
NM_001284417	LYSMD4	uid_0026434	GCGGGGCGAGGGCCACTTCC	3129
NM_001256270	KIF22	uid_0022159	CGGGCGGCTCGACGCAGCAG	3121
NM_001093730	DYTN	uid_008127	TGAGAAGCGTGGTCAGTATC	3113
NM_001198973	KIAA1522	uid_0018921	GCTGCTGGATTGAGTATCTT	3109
NM_001291006	LRRC74B	uid_0028144	ACCGACAACACCGGGTTGCC	3098
NM_005990	STK10	uid_0038561	CTCGCGGAGCGTGGTGTGGG	3094
NM_001007532	STH	uid_003901	GGCAGGGTATGGCAGAACCC	3089
NM_003713	PLPP3	uid_0033680	GAAGGGGGTGGGGGAAAATG	3062
NM_133456	SHROOM1	uid_0060135	GGGTACATTCTCAGCGTTCC	3062
NM_032753	RAX2	uid_0057534	GGCTGGGGGGATAGTCTTAC	3059
NM_001123392	TBC1D3H	uid_009806	ACTCTGGGTGCTGCTGACCC	3044
NM_001256738	GDAP1L1	uid_0022493	TTCCTTTAGAAATTAGTGTC	3034
NM_001071775	MZT1	uid_006988	AAGCCCCCAGTACCGACTCC	3033
NM_032219	SLC49A3	uid_0056668	GAAGTTGGACCCTCCTCCTT	3003
NM_152764	MEIOB	uid_0063529	GAGCCAGTGAGCGGTGGGGG	3001
NM_015051	ERP44	uid_0044752	GGGTGTACGCGGTGCTTCAG	2992
NM_007191	WIF1	uid_0041087	GGTGGCGAGTGATGTCCCAG	2980
NM_004103	PTK2B	uid_0034487	TGTCGCAGCCCTGCCAATGA	2978
NM_001805	CEBPE	uid_0029396	AGGCCAGGGTTTGTTTTTTG	2976
NM_153456	HS6ST3	uid_0064112	CCCGCGGCCCTCGGGGCTTG	2970
NM_130852	BPIFA1	uid_0059985	GGTGAGACAGTTAAGCTATT	2967
NM_001258449	PKD2L2	uid_0023088	GCTGCTGGGGTCTGGTGCGG	2965
NM_015559	SETBP1	uid_0045715	GGTCCTGCAGCCGGCTGGCG	2965
NM_001039771	CBLN3	uid_006259	GCTTGGGCCTAGAGCACCAG	2962
NM_001258453	FBH1	uid_0023094	GACCGGAGGGGGCGTGCTGA	2962
NM_018945	PDE7B	uid_0049958	TGAGGAAACATAAACAGAAA	2955
NM_006742	PSKH1	uid_0040170	GGCTGGCGGATCTCCGAGCG	2950
NM_015688	FAM184B	uid_0045897	GGCTAGGAGCTGCCGGCCTT	2946
NM_024341	ZNF557	uid_0054059	GTGTGGGTGGAGATCAGCTC	2937
NM_138420	AHNAK2	uid_0060528	GCGCTCCGCAGTGGCCCGGC	2929
NM_145080	NSMCE1	uid_0061822	AGGAGGCGGAGGGCGACAAG	2927
NM_002107	H3F3A	uid_0030089	GCGAGCGCGCGCCAGCGAAC	2909
NM_001271960	SLC39A1	uid_0024117	GGGAGGTCAACGGGCTATGC	2905
NM_152369	SLC44A3	uid_0062740	GAGACGCAGCGCCCGCGAGC	2896
NM_018129	PNPO	uid_0048818	CACCGCGGTTAACACGCACG	2893
NM_001190708	MTRNR2L10	uid_0017733	TTCTCACTATTTTGCCACAT	2885
NM_020827	CFAP97	uid_0051476	GGCTGGACCGCCTTCTTCCG	2885
NM_003896	ST3GAL5	uid_0034079	GGCCAGTCAGCCCTGCGGTG	2882
NM_005318	H1F0	uid_0037085	CAAACGGCGCCGAGGACCGC	2881
NM_001270530	RNF111	uid_0023608	CCTCTTCTCTTCCAGGGTCC	2867
NM_001163075	C17orf99	uid_0014730	TAAGCCCTGGTCTGGCTTCA	2862
NM_001191003	GSTO1	uid_0017885	GCGCATGTTACATTCGTGAA	2836
NM_006070	TFG	uid_0038717	GACGTCTGTCCAACTTTAAG	2833
NM_018153	ANTXR1	uid_0048870	GTTCAAAGGCTGCCACCTTG	2832
NM_001007261	SETD4	uid_003874	GGAACCGGCCAAAACTGCAG	2829
NM_014070	C6orf15	uid_0042876	GGAATGAGGGTGGAATGTGG	2822
NM_022139	GFRA4	uid_0052899	GTGGAGACTTAATGAGGGCG	2820
NM_032420	PCDH1	uid_0057028	GGCTTTGGGGAGCGGTGCTC	2819
NM_017459	MFAP2	uid_0047613	TGGCAGGCAGGGCAGAACAC	2814
NM_015398	FAM149A	uid_0045431	GCGGGGAAGGCGCGCTTTCC	2813
NM_001271816	DCLRE1A	uid_0023984	CAACATGGAATAAGGCCTTA	2812
NM_080862	SPSB4	uid_0059752	TCTTGGCGAAGTTGGCGCTC	2812
NM_198490	RAB43	uid_0068440	GAACCCGGGTCGGGCTGAGG	2812
NM_001128827	DLG4	uid_0010436	GGTCTCCATGTTTGCCTCAG	2811
NM_001079518	MED24	uid_007218	GGGTGTGGCGTTCAGCAATA	2810
NM_032792	ZBTB45	uid_0057593	AGTCGGAGGTGGGGTCGAAT	2790
NM_001278623	NFXL1	uid_0024996	TCCCGGCGTGCTCTGGGGCT	2785
NM_001242875	ELP2	uid_0020973	TCGTTCGCGGAGCGGGGCCA	2784
NM_001284296	PHF21B	uid_0026337	GCACACCGGGCAGGTTCGCC	2784
NM_032458	PHF6	uid_0057116	GCGGCGGAGCGGAGAATAGA	2768
NM_001029998	SLC10A7	uid_005515	GATCGCCCACGTTGTCGGCC	2764
NM_013387	UQCR10	uid_0042605	CCACAGAGGTATTCCTATCC	2757
NM_001172562	INTS9	uid_0016634	TTCATCCTCACGTCCCTTCC	2748
NM_006887	ZFP36L2	uid_0040492	CGCCAATTTTTTTCCTCCGG	2745
NM_001720	BMP8B	uid_0029191	GCGACACCGGCCGCAGCCCC	2736
NM_001256753	PEX5L	uid_0022505	GTACAACGCCCGCAGCAGCG	2729
NM_001135107	KCNK16	uid_0011299	GGGAGACTGTTTGAACAGTG	2720
NM_001243186	PIM1	uid_0021113	GGCCGAGGGAGGAGAGGGGG	2712
NM_173830	CEP57L1	uid_0065370	TACTGCAACCTCTGCCTCCC	2708
NM_006579	EBP	uid_0039835	GGAATGGGGAAATTGAAGCC	2700
NM_153006	NAGS	uid_0063728	CGGGGTCCGGACAGGGGACC	2697
NM_014415	ZBTB11	uid_0043461	GGACCCTTCACTGCAGTTCG	2694
NM_001004756	OR51M1	uid_003239	GAGGAAAACTGGTGAGGGCG	2688
NM_138700	TRIM40	uid_0060733	AGGGCAAGGTGTCATTGTCA	2682
NM_001128309	TSPAN14	uid_0010351	GCGCCGCCCGGTGCGGCCCC	2680
NM_001164269	RAD51	uid_0014940	AGCTCTCGAGCTCCCGTCTT	2680
NM_001044369	FAM69C	uid_006848	GCGCGGGGTGTTGCTGCTGC	2671
NM_006888	CALM1	uid_0040496	GGTCTCGGGTCAGGTGTGGC	2671
NM_001282234	PSMA6	uid_0025459	GCCTCAGCCTCCCGAGTAGC	2670
NM_004429	EFNB1	uid_0035151	TAAGGACGCCGCGCGCCCGA	2663
NM_033655	CNTNAP3	uid_0058683	TTCTTGACTCGCGTTGCTGC	2653
NM_001184873	FCRLA	uid_0017423	GAAGGCCAATAGAAAATCAC	2650
NM_001277225	non	uid_0024441	TGACAGGAATATATCAGTCT	2646
NM_002953	RPS6KA1	uid_0031993	GCTGGGAATGCCGCGCCGCG	2646
NM_178507	OAF	uid_0066475	GCGCACCTCGCGGCCCTTAA	2642
NM_001005855	ATP8B2	uid_003731	GTCTTAGCCCTTCCGAGCCT	2641
NM_198329	UBA5	uid_0068289	TTAATGACAGGGATGTGTTC	2640
NM_003629	PIK3R3	uid_0033499	GCCGAAGCCTAGAGAGCGGT	2635
NM_139164	STARD4	uid_0061059	CTCCCCGGAGCCCCCGGGAT	2634
NM_138734	NRXN2	uid_0060789	GGGGGAAGGGAAGCAAATCC	2629
NM_021147	CCNO	uid_0052058	TCCTGCGTTACCTGGGCAAC	2627
NM_001042391	non	uid_006592	GTGGGTTGTGGCCCTGGCCC	2619
NM_001646	APOC4	uid_0029022	CTCTTGAGCCTCCTGCACTG	2613
NM_004113	FGF12	uid_0034508	TTGCAGAGGAAAATCCGGTC	2597
NM_021190	PTBP2	uid_0052133	GAGTGTGGAGAGCTGTTGGG	2590
NM_005639	SYT1	uid_0037825	GGGGGAGGGGGTGAAGTAAG	2589
NM_212551	LYSMD1	uid_0070176	GCGCTGTCCCGCTCTTGCTA	2584
NM_001080406	C12orf71	uid_007400	ACCTCAGCCTCCCGAGTAGC	2580
NM_001040663	GAGE1	uid_006529	CTCCATGCCCATCCTCATTG	2578
NM_003537	HIST1H3B	uid_0033298	GGACCAATCCAAGAAGGGCG	2574
NM_138300	PYGO2	uid_0060345	CGGCCCACACCAGCTCACCG	2568
NM_001167940	CADPS2	uid_0015843	CTTACACGGGCCATCGCGCT	2564
NM_003281	TNNI1	uid_0032745	CAGCACGCATCTGCCCTGTG	2563
NM_003634	NIPSNAP1	uid_0033511	TCCAGCTACTCGGGAGGCTG	2551
NM_145062	ZUP1	uid_0061815	CCCAGCTACTCGGGAGGCTG	2551
NM_001651	AQP5	uid_0029033	CATCACTCCGACCCAGCCGG	2546
NM_032169	ACAD11	uid_0056609	GGCTTCCTTCCTCGCTGGGC	2545
NM_018339	RFK	uid_0049240	AAGCCCGGGATCCAGACATT	2544
NM_000491	C1QB	uid_001133	GGGGAGAACACGCTGTCCTG	2543
NM_014562	OTX1	uid_0043700	GTTAGCGCGCGACCGGGGCG	2542
NM_001098577	RPL31	uid_008333	GCGTCCCTTCTCTAAGTCTT	2541
NM_001282457	C2	uid_0025646	GGCTCGGCCCCCAGCGCAAG	2538
NM_001068	TOP2B	uid_006978	GCTCGGCTGGACGTCCGCTC	2535
NM_018649	H2AFY2	uid_0049631	AGGTGGCGTGGGCGTTCATC	2528
NM_199482	MOB4	uid_0069103	GACATCTGGTTTTGTGCGTT	2510
NM_001142476	NREP	uid_0012275	GAAGGAGAAGGAAGCACCAG	2507
NM_001040126	PQLC2	uid_006393	GCGGGAGACTACGCGAGACG	2497
NM_018426	TMEM63B	uid_0049425	GGCGGCCGCGGCAGTGTATG	2494
NM_001286810	DCAF10	uid_0027057	GCGCCACTGCACTCCAGCCT	2493
NM_182769	CREM	uid_0067598	ACGCCACTGCACTCCAGCCT	2493
NM_002579	PALM	uid_0031174	GCGGGCGCTGCGCCTCCTGC	2489
NM_001166012	ZSCAN30	uid_0015382	GTAAGGGTGATGTCGGCTCG	2486
NM_001256613	HTR3E	uid_0022406	TGCGCCACTGCACTCCAGCC	2486
NM_031886	KCNA7	uid_0056218	GCGCCACTGCACTCCAGCCC	2486
NM_206923	YY2	uid_0069711	CGCGCCACTGCACTCCAGCC	2486
NM_139209	GRK7	uid_0061097	AAAGCTGCTGGGACACCTGC	2480
NM_000235	LIPA	uid_00526	GAGCCCACATGCTCTCTGTC	2478
NM_001289129	TUBB4A	uid_0027702	TCCACTCTCCTCCTTAGGCC	2478
NM_001660	ARF4	uid_0029051	GTCTCACCCTGAGTCTGATT	2477
NM_004649	GATD3A	uid_0035624	CACGAGCCCTCAGCCACCAC	2476
NM_024628	SLC12A8	uid_0054356	GTCGGGCCTTCGCGCCTACC	2471
NM_001184751	ZNF408	uid_0017381	GCCTCAGAGCTGGACCTCAT	2467
NM_176819	CXorf36	uid_0065918	GGGGGTGGCTGCTTCAGGCT	2466
NM_006233	POLR2I	uid_0039060	GATTGGCGGACGCTCCTGGC	2449
NM_020457	THAP11	uid_0051008	GCAGTGCCTTGGAAGGCGGC	2444
NM_013386	SLC25A24	uid_0042600	AACTGGGCAGAGGTCGACCC	2438
NM_080621	SAMD10	uid_0059518	GCCCGACCTCAGAGGACGCC	2438
NM_001244992	PPP1R12A	uid_0021607	GAAGGGAGGTCCGCTCGGCC	2434
NM_001256196	ARAF	uid_0022131	ATACGTCTATGCCACTGTTG	2433
NM_152782	SUN3	uid_0063561	GTGTGACATATGGTACAATT	2433
NM_004947	DOCK3	uid_0036241	GTGGGCGGCGCATCCCTCAC	2431
NM_001126113	TP53	uid_009868	TTCTGCAAGCCAGAGCTGTG	2424
NM_032808	LINGO1	uid_0057634	GTCCGTCTGTCCGCCCCGCG	2420
NM_016170	TLX2	uid_0046598	GGCGGGGCCCAGCAGTTAAA	2417
NM_152309	PIK3AP1	uid_0062603	GCTGGCCGGCGGCCGGCATG	2410
NM_001129731	PLEKHG4	uid_0010495	GCCCTCCCTTCCCAGCGGCC	2405
NM_001257177	LOC339862	uid_0022664	ACCATGGGTGAGATAGGTTT	2404
NM_018699	PRDM5	uid_0049731	GCCGTCAGCACCCCTAGCCC	2404
NM_021074	NDUFV2	uid_0051915	GGAGCTGCACCTTGGGCTCC	2397
NM_001024808	BCL7A	uid_005297	GGGCCTCCTGCGCCCCCAGA	2392
NM_000543	SMPD1	uid_001258	GGACTCTCCCTGAGGTCACC	2386
NM_002056	GFPT1	uid_0029978	GGCTCGTGGCCGCGTCCGCC	2382
NM_015888	HOOK1	uid_0046047	AGAACCGGGATAGGTTGCGC	2382
NM_031913	ESYT3	uid_0056274	GAGGTGTGCACTCGCCAGTC	2382
NM_001128127	GK	uid_0010245	GTTTGCTGATTGGCCAGCCC	2379
NM_001278686	TGIF1	uid_0025071	AAGGAACCACAGCCTGTGCC	2373
NM_001172219	SCMH1	uid_0016542	CCGCGCGAGCCCAACGGCCG	2358
NM_001288580	BROX	uid_0027408	TCCAATGACCAATGGAGATG	2354
NM_032291	SGIP1	uid_0056776	ATAGGTTCTGTGTGCTCTCC	2352
NM_000862	HSD3B1	uid_001897	CCACACTGCAGCATTAGGAT	2350
NM_020730	DLG3	uid_0051266	GAGGGACAGAAGTGGCTGCA	2348
NM_000777	CYP3A5	uid_001722	GTTCTTATCAGAAACTCAAG	2344
NM_002884	RAP1A	uid_0031844	GGAGCCGCGCACACTGGAGC	2342
NM_001145122	CAPN14	uid_0013251	TGAAACAGGCTTTCTCTGTA	2341
NM_001277140	ACTR3	uid_0024394	CCGCCGGCCAGCGAGGGGTG	2336
NM_024783	AGBL2	uid_0054663	AAGGTCTGCAACATGTATGG	2333
NM_032268	ZNRF1	uid_0056739	GCCCAGTGGTCAGGCCGCCC	2326
NM_015894	STMN3	uid_0046060	TTCTCCAACTTGGCTTTGTG	2319
NM_001079881	PRKD2	uid_007311	GGGGCTGGACCTCCGCCTCC	2311
NM_153244	C10orf111	uid_0063878	TAGGGCAGGAGGCCAGCCCC	2309
NM_001290259	PHF3	uid_0028056	GTGCCGCGTCCTCCGAAGAC	2302
NM_001040033	CD53	uid_006354	ATCCAGTGTTACCCAGTGTG	2297
NM_175911	OR2L13	uid_0065836	CTTGGGGCCAATCACCGACC	2295
NM_001008541	MXI1	uid_004035	TGGTGGCCACGCCGGAGCCC	2294
NM_005293	GPR20	uid_0037024	TGCCCCAGGCACCGTCCCTC	2293
NM_203474	PORCN	uid_0069517	GGCACGGTACTGGAGGACTG	2288
NM_144497	AKAP12	uid_0061217	GCTGGGCATGAGTTCGATGC	2277
NM_031246	PSG2	uid_0055923	ACAAAGTGTGTGTTGAGGTT	2274
NM_032609	COX4I2	uid_0057386	TCCTGCATCAGTGTCCCTAC	2272
NM_001242699	ENO4	uid_0020816	TCCCGAGACTAGGGCCCTCC	2262
NM_001168325	TESC	uid_0015939	GCAGGTGTGCGGAAGGGACG	2260
NM_001256272	VSX1	uid_0022163	CCAACTGCCTATTAAGACCT	2259
NM_004852	ONECUT2	uid_0036050	GGGCTGCGGGCGGGCTCGCC	2254
NM_203418	RCAN1	uid_0069467	TACTCAGACAACACGCTCCT	2252
NM_014661	FAM53B	uid_0043911	CGGCGCGCGGCTGAGCCCGC	2248
NM_001005192	OR7G1	uid_003347	GTTAATTCTGGAAATGGTTA	2246
NM_001243137	PDE8A	uid_0021100	AGATCGAGGCTCCGGGGACC	2243
NM_001204889	ALDH2	uid_0020092	CGCTAGGTACCCCCGGCCCG	2237
NM_001278273	SRPK2	uid_0024695	GTTGGCCTACATTGTCTCCC	2236
NM_004010	DMD	uid_0034308	AGTTATTTCTAGAGGAACTG	2234
NM_001010875	SLC25A30	uid_004257	GCCCGTCCCAAGTGCCCCTC	2228
NM_016075	VPS36	uid_0046438	GCGGCTAATGGACCGCCAGG	2216
NM_173633	TMEM145	uid_0065188	GGGCTGGGGCGGGGTGACAG	2215
NM_001202414	AKR1A1	uid_0019650	GATGGCATTGTGAATCCGGA	2213
NM_002615	SERPINF1	uid_0031241	TGAGGCAGGTGCATCACCTG	2213
NM_173804	TMEM86B	uid_0065322	AGCGTGTGGACCGGGCCATG	2213
NM_152486	SAMD11	uid_0062988	CTGAGTCCCGGAGCGGTGAG	2212
NM_000608	ORM2	uid_001399	GCCCAAGGCCAAGGTGGGTG	2211
NM_022473	ZNF106	uid_0053158	GTCCGGAATCCTCACATTCC	2211
NM_033185	KRTAP3-3	uid_0058222	GTACCCTCTCCACTGGGAGT	2211
NM_001278214	LRRC20	uid_0024629	AGCGGTTACTCCCTGCGGCC	2208
NM_194287	LRRC74A	uid_0067930	CTCACAGCCAAGCCTGGGCT	2206
NM_001127628	FBP1	uid_0010140	GATCAGGCTCCACCCCTGGA	2200
NM_001199853	AK3	uid_0019402	GGTTTGGCATGTTTCAAGAA	2194
NM_014789	ZNF623	uid_0044202	CACCACAGACCAGTCTGTCC	2190
NM_001127205	HMOX2	uid_009933	TCTTCAGTTACTATGGCAGT	2183
NM_001278236	PTPN5	uid_0024647	ATGAAATGGAGTGCTAGTGT	2183
NM_001190726	RERG	uid_0017745	GAAAAAGGGAAGCCCGTCTT	2182
NM_000182	HADHA	uid_00390	GAGTGCCTGGTTTTCCAGTC	2180
NM_153490	KRT13	uid_0064141	TAGTTATCTCTGATCTCTCC	2180
NM_002373	MAP1A	uid_0030702	GCTGGTCCGTGACGAGGCAC	2178
NM_001122841	FRMD1	uid_009739	ACGCCTGTTCAGCCCCGGCA	2177
NM_013362	ZNF225	uid_0042553	AGTAGCGGTCAGCTTGGCTC	2177
NM_198480	ZNF615	uid_0068417	CGCGTTTTGGCGCTGGTGAC	2175
NM_001204142	MBD1	uid_0019839	AGGAGAGCGCCGGCAGGGCC	2173
NM_000218	KCNQ1	uid_00482	GCGTCCCTGCCCGCGCCCAC	2172
NM_001171740	C3orf18	uid_0016417	GTTGGGCGGAGGACAGTGGG	2172
NM_012096	APPL1	uid_0041474	GTGCAGGGAAGGCCATCCCA	2168
NM_000877	IL1R1	uid_001941	TCCAGCCGCGCCTGCTCCTC	2166
NM_052820	CORO2A	uid_0058711	CAGGAGCGCGGTCGGGGTCG	2165
NM_001640	APEH	uid_0029006	CAAGGCGGGCGGGTCCGGAT	2157
NM_138481	CHADL	uid_0060652	CAGGCAAGCCAGGCTTCCCC	2157
NM_001252334	SH2D3C	uid_0021775	GAGGGGTGTGCTAGGGGGCG	2152
NM_198317	KLHL17	uid_0068276	ATTCTTCCAGCGCTGCGCCC	2147
NM_004514	FOXK2	uid_0035327	GGCAGTGGGGCTACCGAAGC	2127
NM_018147	FAIM	uid_0048860	GGCGCGACACCGACCCCACC	2127
NM_017714	TASP1	uid_0047995	AGCCGCTCCGAAGCGGAGGG	2122
NM_014239	EIF2B2	uid_0043099	TTCCGATCCTCCAGCCCCCG	2116
NM_000497	CYP11B1	uid_001151	AGGACTCTCCCTCCTCCTCC	2102
NM_001284284	VOPP1	uid_0026324	GCACTTAGTAAGTGGTTTGG	2096
NM_001037163	FAM220A	uid_005908	TGTCTCCGTCCGCCCCCTAC	2088
NM_001076680	LYRM9	uid_007015	GAGTGGGTGTTTGAGGTAAC	2085
NM_001282218	BRSK2	uid_0025451	TTTGGGGGGGTTTGTGACGT	2085
NM_032802	SPPL2A	uid_0057616	GTGAGTTAAAGTCGGGCAGC	2080
NM_001145132	C5orf52	uid_0013262	CCGGCGCGTTGCTGTGAAGA	2076
NM_001201	BMP3	uid_0019523	GCCGCAGCTGCTCCAATCCC	2074
NM_004494	HDGF	uid_0035291	GCGGCTCCGGGTTGGGCGTT	2074
NM_174983	MFSD12	uid_0065586	TAGAGGCGGAACGAGCCCTG	2073
NM_001033564	FAM229B	uid_005766	ACGCCGGGCGGGTAGAGACC	2071
NM_007284	TWF2	uid_0041277	CCTTAGACCCACCCGGACCG	2065
NM_001231	CASQ1	uid_0020573	TGGGAGGATTCCGGCCCGCA	2061
NM_001289807	CRYAB	uid_0027804	GAGGCCACACTGTAGCTAGG	2061
NM_152324	TEX29	uid_0062636	GACGCCCACGTGACCTCATG	2060
NM_153376	CCDC96	uid_0064063	GGCTTGCTCTCGCCGGGCAG	2058
NM_001042784	CCDC158	uid_006830	ACTCTATGCTGTGTACAAGA	2053
NM_020870	SH3RF1	uid_0051566	GGCTCTTGCAGCGCCCCCTC	2050
NM_001122838	NAPEPLD	uid_009738	GGCCCGGGATCCCGAGTGTC	2047
NM_001185091	GRIN1	uid_0017567	GCGCGTGCCTGGAGGGGTCC	2044
NM_024706	ZNF668	uid_0054522	AGGAAGGAGGTAGAGAAAAG	2042
NM_032024	LRMDA	uid_0056424	CGGCCAGGGTGCTGCAATTC	2041
NM_174855	IDH3B	uid_0065427	CGTGAGCAAGCAGTGCTGGT	2040
NM_018286	TMEM100	uid_0049141	AAAAGCTGGCTCCTGTCTCT	2038
NM_005751	AKAP9	uid_0038051	GCGGGATCCTCGCTGGTAGG	2036
NM_201279	NRP2	uid_0069119	GGCACCCAGCTCGGGCGGGG	2033
NM_001145971	RDH13	uid_0013889	AGTCTGGAATTGACAGTGGT	2032
NM_145253	UBALD1	uid_0061966	GCCCGGCTCGGGTTACGGCC	2028
NM_178868	CMTM8	uid_0066678	GGGTGGCTGGGTTGGCAGCC	2028
NM_139278	LGI3	uid_0061147	GCTTGTGCTTGTGCCTCTGC	2026
NM_006929	SKIV2L	uid_0040575	TCACAGACACCAGCACCTTT	2025
NM_021643	TRIB2	uid_0052364	CGCCCGAGGACTGGCAGCGG	2020
NM_001161500	ZNF611	uid_0014553	GAGACCTTGCCTTTTAGAAC	2019
NM_003731	SSNA1	uid_0033723	GCCGGTGCTCACGGTGTTCC	2019
NM_001042495	SLC12A6	uid_006689	ACGCGGGTCGGGCCGTGCCC	2018
NM_001171136	ZBED1	uid_0016325	GCTGGGGTCGGTTGTCCGCT	2018
NM_018353	MIS18BP1	uid_0049270	AAGGCTGACGTGGGACGACG	2016
NM_001284235	GTDC1	uid_0026268	GCGGGAGCGCCGCTGACTCA	2015
NM_153429	CPNE4	uid_0064069	AGAGTAGCTTTGCATTTTCC	2014
NM_172375	KCNH5	uid_0064729	CGCTACTACCATGAACTGCC	2014
NM_005837	POP7	uid_0038223	CAGGCCTAGAGACGCCGACC	2013
NM_018186	C1orf112	uid_0048942	GTCCCTTCAGACCCACCGCC	2009
NM_006761	YWHAE	uid_0040213	CTGCGACTGCCGAAAGGGAG	2001
NM_147183	KCNIP4	uid_0062334	AAGGCTACTGCTGGAGAAAG	2000
NM_001012635	IL32	uid_004532	AGCAGGGGCCCAGCCAGGGA	1998
NM_001252148	SLC39A9	uid_0021739	TTAGCCCTACTCAAAAATGG	1998
NM_005688	ABCC5	uid_0037934	GGGAAGGATGGAACAGAGCC	1995
NM_001030060	SAMD5	uid_005538	GCGCAGCCGCCGGACCGTCC	1990
NM_002623	PFDN4	uid_0031261	GGGTTGCCTGTCCCTTTAAT	1989
NM_152233	SNX6	uid_0062485	TGCCCCCAGCCATGAGGTCT	1989
NM_001002009	NT5C3A	uid_002561	GTCCTGGCCTCTCCCATCGA	1973
NM_003862	FGF18	uid_0034011	GATGTGGGCTGGGCGCACCC	1972
NM_001282306	STK25	uid_0025488	CCCTCCCTGCCTCGCCCTCG	1971
NM_001286613	MICAL1	uid_0026856	GCTCTGGCTGCTGCGTGAGC	1971
NM_001482	GATM	uid_0028713	GAACCAGTCACCTCATTTTT	1968
NM_020672	S100A14	uid_0051152	ACTCTGGCCAGCGGAGGGTG	1968
NM_018177	N4BP2	uid_0048922	GCGCAGAAGCCCGCCGCGAG	1964
NM_145200	CABP4	uid_0061889	AGAGGACTGGGATTAGGGCC	1963
NM_005892	FMNL1	uid_0038349	AGTTCGAAAATCGCCGAGGG	1956
NM_001258211	FBXO16	uid_0022905	TTCGACGCGTCTTCATTCTA	1955
NM_005306	FFAR2	uid_0037058	GCATCAGAAAGCACAGTCCT	1954
NM_001048172	MUTYH	uid_006874	ATGGCCGCCGACAGTGACGA	1953
NM_001282169	VPS36	uid_0025413	GCTCACGGCCCTCGGCGGCC	1950
NM_001007094	ZNF37A	uid_003829	AAACCTCATGCCCTTTCAAA	1946
NM_139211	HOPX	uid_0061101	GTCCGCAGAGAAGTGATTTA	1943
NM_032852	ATG4C	uid_0057732	TGGTTCTGCGCTTGCTGCAT	1940
NM_152450	FAM81A	uid_0062924	GCGGGGAAAGCCTCCAGCTC	1940
NM_001282276	PRAC2	uid_0025468	TGGAGTAGGGATCGCCTGCA	1938
NM_022047	DEF6	uid_0052710	GAGAACCCTGCCTGTTGTTC	1935
NM_002741	PKN1	uid_0031517	GGAGCCGATGGGGATGCTCC	1932
NM_001100913	PACS2	uid_008845	GCGGGAAAGTGTCGAGGCCG	1929
NM_001144968	NEDD4L	uid_0013065	TATCTTATGTGGCGTTATCT	1926
NM_001282712	PQLC3	uid_0025926	GCCCGGGCTCGCTCAGTCCT	1905
NM_022844	MYH11	uid_0053485	GAGTTGGGGAGGGTCCCTCG	1905
NM_022344	C17orf75	uid_0053015	GGAGAAGAGACTCCCTTTCC	1903
NM_001284264	CCDC117	uid_0026301	GATACGAAACTTGCGGAGTG	1902
NM_005415	SLC20A1	uid_0037293	CCAGACGGTGCCGAGACTCC	1902
NM_001772	CD33	uid_0029317	GGGCGGGTCTCTGGCATCTC	1901
NM_001166113	PNPLA6	uid_0015439	GAATGTGCCCACCCACCTCC	1900
NM_001144913	FGFR2	uid_0012987	CCGGTCTGGTGGTATCACCT	1894
NM_198998	AQP12A	uid_0068837	GTCCGGGTGTGTCACATGAC	1894
NM_001243308	non	uid_0021196	TGGAACCTGCGAGTCATCTC	1892
NM_001038704	C17orf47	uid_006060	GAGTTATATCACCAAGCCTT	1891
NM_001270965	PSD	uid_0023715	TGTTATCTCGTCAAGGCTTC	1888
NM_001126181	NRGN	uid_009882	GATGGAGTGTGTAGGAGGCT	1884
NM_170742	KCNJ16	uid_0064479	GCATGGAAGAAGGCTATTCT	1883
NM_003492	TMEM187	uid_0033188	GGCTCCCCCGCGGCGCGCCT	1880
NM_001013251	SLC3A2	uid_004645	CTCCGACAGTACTTCCTGCA	1877
NM_001145418	TTC28	uid_0013532	GGGCGAGACACTGGGAACAG	1876
NM_020862	LRFN1	uid_0051553	GGGTTCCATAGGATGGTGAG	1876
NM_001097605	XAGE1B	uid_008149	GAACCCACACACAGAGAGGA	1875
NM_018622	PARL	uid_0049608	CCGGGAGCGACCTGCGAGAG	1873
NM_031460	KCNK17	uid_0056136	GGCCCCGCCTCAAATGTGTG	1873
NM_004068	AP2M1	uid_0034415	GGCGGTTTCTCGAAGGCAGT	1871
NM_181558	RFC3	uid_0066868	AAATGTGGTTCTGACCCTTT	1871
NM_014339	IL17RA	uid_0043304	GAGCGTAGGGCCGAGAGGAG	1867
NM_001009997	C10orf62	uid_004191	GCTAGACATGAGGGATGCTG	1866
NM_005809	PRDX2	uid_0038171	CGTTGGAGTCCAGCATGGCG	1863
NM_014733	ZFYVE16	uid_0044091	ACGCCTGATGATTCGACCTT	1862
NM_001166283	RGMA	uid_0015557	AGGAGGGTGGCGGGAGGAGT	1861
NM_013363	PCOLCE2	uid_0042556	GGAGTGGCACCCCAGCGGCC	1861
NM_001243895	TPD52L2	uid_0021432	CGAACCACGCCTCCCTTTCC	1854
NM_001288767	ARMC5	uid_0027519	ACCAGCACAGTCACAAAGTC	1853
NM_013285	GNL2	uid_0042405	AGCTTGGCGGTTGCTAGGGC	1853
NM_001270383	ENKUR	uid_0023498	GTGGTCCTATTTCCTGGAGC	1851
NM_002268	KPNA4	uid_0030475	GGGAAGCGAACGACGCTGGG	1846
NM_018087	NDC1	uid_0048737	GGGAGTCAAGGTCTTCCTGG	1845
NM_014241	HACD1	uid_0043104	GAGGCGGGTGCACTTTCCTC	1843
NM_015848	KRT76	uid_0045997	GATTATCTCTGAGGTGTGTT	1841
NM_019111	HLA-DRA	uid_0050311	GAACGGAGTATCTTGTGTCC	1841
NM_019002	ETAA1	uid_0050074	GGGTTGTTCGGGTAGTAGTC	1838
NM_015144	ZCCHC14	uid_0044938	TGCGCACCACCTCGTCCGTC	1837
NM_024626	VTCN1	uid_0054349	GCCTTTCCAAGTCTTGACTT	1834
NM_001256547	TMEM126B	uid_0022361	CACAGTCAGGATGGAGGGCG	1833
NM_001145053	EFCAB5	uid_0013152	ATTTCAGGGCGAGGATTGTG	1826
NM_025204	TRABD	uid_0055264	ACGCGCCTCCTGCTTGGCCC	1826
NM_021205	RHOU	uid_0052169	ATGCCGAAAGACAAAGTCAA	1820
NM_005139	ANXA3	uid_0036690	TTAGACTGTCCCTATACCTA	1818
NM_000030	AGXT	uid_0037	GGACGAAGCCCTCAGGCAGA	1813
NM_003338	UBE2D1	uid_0032875	GAGGTCAGCAGTAAGTTACC	1810
NM_000976	RPL12	uid_002154	TCTCTAGCTTCAGCGCACCG	1808
NM_001098811	2019-09-08	uid_008423	GGGGACCGGGACGGCAGTGT	1808
NM_025256	EHMT2	uid_0055375	GACAGTCACAGCCATCTCCG	1807
NM_001171713	FBXL2	uid_0016413	CCCGCAGGGGCGGTGCCCTT	1806
NM_001290693	BECN2	uid_0028129	CCTTCAGCTCCTTACAGACC	1802
NM_152733	BTBD9	uid_0063459	TAGCTCTAAGGTAGACTTAG	1796
NM_001258039	SPRY1	uid_0022886	GTGGATGTTACTGAGCCGCC	1795
NM_005435	ARHGEF5	uid_0037340	AGAAGCTCCCGCGTCAGAGC	1794
NM_017639	non	uid_0047858	AGGAGGAGGCAAAGTGCTGA	1793
NM_003287	TPD52L1	uid_0032763	CTCGCTTTATTGCGGGGGTC	1791
NM_017649	CNNM2	uid_0047877	TGGCGTGCAGACGGGGACGG	1783
NM_001269052	CTCFL	uid_0023470	CCGCGGTGAGGGGCCAGTCC	1782
NM_003576	STK24	uid_0033388	AGTCTGCGTGAAGATCCTTC	1782
NM_032287	RTL6	uid_0056766	GTCACCGCGCGGCCTTTGTG	1780
NM_032478	MRPL38	uid_0057135	AGGGGTGCGAGCTCCGATTC	1779
NM_001024680	FBXO48	uid_005294	TTTTCCAGGGCGTCTCCGCT	1777
NM_173545	APLF	uid_0065042	TTTCCAGGGCGTCTCCGCTC	1775
NM_001161364	NPTN	uid_0014513	CACATGGCCAGAGGCGCCCT	1769
NM_015444	TMEM158	uid_0045505	CGGATCGCCCGGGGTGCGTG	1768
NM_001256643	LTA4H	uid_0022420	AGTCTCGCTGTCGCCCAGGC	1761
NM_022731	NUCKS1	uid_0053299	CTCAGAGCATCTTGACTAAC	1760
NM_080652	TMEM41A	uid_0059544	AGAGGGCGGAGTCAGAATCG	1760
NM_152707	SLC25A16	uid_0063409	ATGGAGGAGTTTACGAGCCT	1759
NM_001039707	SDCCAG3	uid_006234	GGCGAACCAGGCTTCGGCCT	1744
NM_025132	WDR19	uid_0055145	CTCACAGAGCCCGTCTCTCC	1744
NM_173481	MISP	uid_0064901	GGACTTTGTTTCCTGATCCC	1744
NM_001286570	JAML	uid_0026835	GAGGGCTTGTCATCTAAAAG	1742
NM_178571	TBC1D26	uid_0066588	TGACAAACGCATGCACACAT	1741
NM_178862	STT3B	uid_0066666	CTCCCGCCCTCAGCGCCGCG	1740
NM_001312	CRIP2	uid_0028385	ACCTCCGGCGCGAGGGGCCC	1739
NM_173573	LMNTD2	uid_0065108	GGTGCTAGGGGCGGGGCGTG	1739
NM_015204	THSD7A	uid_0045069	GCAGAGGGGGCTGGAGGCAG	1738
NM_014406	CCT8L2	uid_0043443	AAGTCTCAAACCTGGTGCAG	1737
NM_000624	SERPINA5	uid_001423	GAAAATGATGGCCCAGCTGG	1733
NM_024594	PANK3	uid_0054293	GAGAGCGGGGCCTCACGAAC	1733
NM_001242359	RHOBTB1	uid_0020647	CTACGCAGACCCGACGGGCC	1727
NM_031219	HDHD3	uid_0055913	CCCAGCTACTTGGGAGGCTG	1722
NM_001079653	SDK1	uid_007249	GTGAGGACAGCAGGTCTTCT	1719
NM_001286510	SLC35B2	uid_0026790	GGAGGGAGGCGGGAAGAGCG	1718
NM_001012984	C16orf86	uid_004621	GAGAAGTGGGCTGGGAGCAG	1713
NM_001286626	RNPS1	uid_0026876	GCAGGCTCTGCGGCCGTGCG	1713
NM_001146096	FAN1	uid_0013968	GGGAAAGGAAGGAGGTGCCC	1707
NM_016591	GCNT4	uid_0047332	AAGGTCTTGCTGTGTTACCC	1705
NM_178232	HAPLN3	uid_0066297	GCGGTGGTTCCCAGCGAGTC	1703
NM_001290312	CTNNA1	uid_0028091	GAAAAAACAACTCGTCCTGG	1702
NM_001801	CDO1	uid_0029383	ACGGCTCACGCGCACATCCC	1701
NM_001130825	SUPT5H	uid_0010860	TTTCAGCCTGGTCGCCGAGC	1693
NM_001167942	TNFAIP8L1	uid_0015849	AGAGTCCACTAGAGTCCACA	1691
NM_001985	ETFB	uid_0029814	AGGCCTTTCCTTCTCTCTCC	1691
NM_016377	AKAP7	uid_0046985	TGCGGGTGCTGCGGCTGCTG	1686
NM_001024457	RGPD1	uid_005237	CAGTTCAGATGCTTGTCAAG	1684
NM_001135647	FAM53C	uid_0011453	GGAAGGAGGAAACAGGCAGA	1681
NM_001201334	GCFC2	uid_0019527	CCGAGGGAACTTCCGGTCCC	1678
NM_015995	KLF13	uid_0046271	GCTGACGTCGGGTCCAGATG	1674
NM_001270411	APOBEC3B	uid_0023535	TCTGCCAGCGGGAAGGGTCC	1672
NM_021240	DMRT3	uid_0052241	GCTGTGAGCGCGAAGGGAGC	1671
NM_020642	AKIP1	uid_0051098	CAACTCGCGCGCAGACGCCA	1670
NM_001010911	CASC10	uid_004321	GGACGCAACTCCCCGTCTCC	1666
NM_181606	KRTAP7-1	uid_0066897	GTGTTGTGCCCACCAGCTTG	1666
NM_002143	HPCA	uid_0030167	GACGCCCCGCAGCGCTCACC	1665
NM_001136020	ICA1	uid_0011660	CTGGAGGGTAGAAGCGGGGA	1664
NM_138815	DPPA2	uid_0060905	TGAGTTGATCCTAATGCCTT	1658
NM_003745	SOCS1	uid_0033750	CTCTCTTCTGGACCCTCCCG	1656
NM_177533	NUDT14	uid_0066072	GCGCGGCTTCCCTGGCACCG	1653
NM_022896	LPIN3	uid_0053490	AGGGCGCCCTTTGGCCTCGG	1652
NM_000483	APOC2	uid_001114	GGAACCTTCTCTCAAGTGAC	1648
NM_015310	PSD3	uid_0045243	AGGCGGCGCAGGCGGGCCGG	1648
NM_001278263	CARHSP1	uid_0024679	CTAATCGCGCGGCGCCAGGA	1646
NM_003439	ZKSCAN1	uid_0033081	AGTCCGCCCCTAGTTAATGC	1644
NM_001044369	FAM69C	uid_006847	CCGCGCCTGGGGCGGAGGTG	1637
NM_001040453	MINDY2	uid_006501	GTGAGAGGATGTTTTCCTAC	1635
NM_020160	MEIS3	uid_0050584	GGTGGGAGTCGGGGAGGGGC	1635
NM_153209	KIF19	uid_0063815	GCGCAGCGGTTCAGGCTCGG	1633
NM_002159	HTN1	uid_0030217	TGATCTATTGTAAAATCACC	1631
NM_001097604	XAGE1B	uid_008148	GCGGAGGCGGGTGGATCATG	1629
NM_003827	NAPA	uid_0033941	AGCTGTCACGTGAGTGTCTG	1629
NM_148975	MS4A4A	uid_0062452	TTCATAGGAAAGACTGTATC	1627
NM_005380	NBL1	uid_0037222	TTCGGCGCGCTCCGACGGCG	1626
NM_001014811	ME3	uid_004855	AGGTCTACGCGGTCCCGCTG	1625
NM_183241	PAXX	uid_0067803	GACTGGCCTGCACCCGGCTC	1623
NM_198390	CMIP	uid_0068308	CGGGCTTCCTCCTAGCTCGT	1622
NM_001284280	PPP4R3A	uid_0026315	ACGTTTGCGGCCTCTGCCCG	1619
NM_003383	VLDLR	uid_0032971	TGAGCGTGCGTGAGTGACCG	1619
NM_004530	MMP2	uid_0035366	CCCCGGCCGCCTGCTACTCC	1617
NM_014760	TATDN2	uid_0044151	GAGGCGGGCTGCGTCTTGCT	1616
NM_201535	NDRG2	uid_0069203	GGTCAATGCCTCAAGGGGCG	1616
NM_144697	CIART	uid_0061519	GTATTTGGGAGTGGATTTGG	1615
NM_006091	CORO2B	uid_0038765	AGGGGTTAAGGCCGCGGACC	1611
NM_001173525	TROVE2	uid_0016876	GACAAAAGAAGGCAGCCTGA	1604
NM_032270	LRRC8C	uid_0056744	TCACAGCGGGGCTGGCACCG	1604
NM_021253	TRIM39	uid_0052266	GCGCGGGCCTGTATCTCCAG	1599
NM_198976	NELFCD	uid_0068809	AGGGGCTTAGCTCCGGAGAG	1599
NM_002180	IGHMBP2	uid_0030264	AGAGCGAGCGCTGCTCCCTG	1598
NM_003903	CDC16	uid_0034100	GTTGCCTTGGGGCGAGAGCG	1598
NM_020185	DUSP22	uid_0050625	GAAAAGGCCAAAGGGGGATC	1594
NM_001275	CHGA	uid_0024202	GCGGGTATCTGGTTTCCAAG	1593
NM_001018008	TPM1	uid_005100	CAGTGCCCCCAGCCAGTCCC	1588
NM_001290129	POMGNT1	uid_0027967	ACCTGCTGCCCCTTTCCCAC	1586
NM_020909	EPB41L5	uid_0051635	CCGAAACCCAGTTCCCGCTG	1584
NM_018998	FBXW5	uid_0050063	CTGCGCGCACTCGGGCGCAT	1582
NM_001144881	PRICKLE1	uid_0012963	CTGAGGGGCTGCAGCGGGTG	1581
NM_001164692	LTB4R2	uid_0015143	CTCTCACATGCCTGGACGCC	1575
NM_004331	BNIP3L	uid_0034942	GATGGGATGAGTGATGCCAG	1566
NM_014214	IMPA2	uid_0043047	GCACGGCGCGGGAAGAGGCC	1562
NM_016481	TRMO	uid_0047135	GGGGCTTCGAACCCTATCCC	1562
NM_175871	SWSAP1	uid_0065782	GAACTGTACCGATGCGGCCA	1560
NM_002207	ITGA9	uid_0030334	GCCCGAGAAGTCTGCGCGAG	1558
NM_004460	FAP	uid_0035210	GGATCACTTTAGCAAGTCAT	1550
NM_001080826	PRAG1	uid_007764	TTAAGAGCCTTGTGACAAAT	1547
NM_014248	RBX1	uid_0043118	CACGTGACCACGCCTCTTAA	1546
NM_001284379	COMMD4	uid_0026407	GGGCGGGGCCTGCTCGAGTG	1543
NM_024963	FBXL18	uid_0054985	GGCGGCCGCCATGTTGAATG	1542
NM_153809	TAF1L	uid_0064326	GCCTGTAGTCCCAGCTACTC	1532
NM_170710	WDR17	uid_0064440	CTGAGGGAGAAGTGGTTACC	1531
NM_015900	PLA1A	uid_0046070	CAGTGTGTTTCAATGCACTC	1530
NM_001014989	LAT	uid_004876	GGGCTGGGCGACTGAGATGG	1527
NM_001190826	FAM217B	uid_0017803	TCCCGCCTTCCGCCGTTCGC	1527
NM_173533	TDRD5	uid_0065017	AGCAGAGATTCTCATTCAAT	1527
NM_199287	CCDC137	uid_0068994	GGCGCGACTTCCTGAAGGTC	1527
NM_000336	SCNN1B	uid_00763	TCCCTGAACCTGGCGTGTGG	1525
NM_017551	GRID1	uid_0047714	GGTGCTGGCAGCTTGAGCCC	1521
NM_002590	PCDH8	uid_0031190	TTAAAGGGATTGTCAGAGGC	1517
NM_054031	MRGPRX3	uid_0059159	CCGGGCAGAGGCTGCAATCT	1516
NM_001252	CD70	uid_0021706	GGCAACTCTGAGGCTCACCC	1514
NM_178448	SAPCD2	uid_0066404	GGATCCGGTTCCGCCTGCCC	1514
NM_206998	SCGB1D4	uid_0069750	GGAAGGGCGGGCTGGGAGCC	1514
NM_001113541	SPATA31A5	uid_009486	GGAGAGGGAGGGAGAGGGGC	1512
NM_198468	MMS22L	uid_0068388	GTTTCCGCGCAGATATCGCG	1511
NM_001007540	CDHR4	uid_003915	GGATAGAATCTGGGAGGCCC	1509
NM_001101339	C12orf77	uid_008875	CCCAGTTCTCAGATGGTTCT	1507
NM_004252	SLC9A3R1	uid_0034792	GCTAGTCTTCGCCCGCCGCG	1507
NM_022149	MAGEF1	uid_0052925	GGCTTGAAAAGTCGGGGGCG	1506
NM_001204240	TBC1D10A	uid_0019904	GCTGCCCCGCCCCCTCACTT	1505
NM_001285829	CEBPA	uid_0026515	GCGTTGCGCCGCGGCCTGCC	1504
NM_004415	DSP	uid_0035114	AGGGCGGAGTCGCGGGCGGC	1503
NM_000163	GHR	uid_00343	GCCAGGCGCGGCGTGACCCC	1502
NM_002942	ROBO2	uid_0031968	CCCCCGCGGTGCCGCCTCTG	1500
NM_001136223	RCOR3	uid_0011808	GGAGGTTCCGGCCGCCTGGG	1493
NM_004722	AP4M1	uid_0035790	GCGACGTTTCGCGCCAATTT	1493
NM_006818	MLLT11	uid_0040345	GGGTGAGGGACTCTGCTCCG	1493
NM_175921	C5orf51	uid_0065849	GGCCTAGGGCGGACCTCTCC	1491
NM_000852	GSTP1	uid_001884	CCCTAAGACCGCTGCGATCC	1486
NM_173505	ANKRD29	uid_0064955	TGTGGAAGTGTGGACGTGTG	1486
NM_001271935	TK2	uid_0024087	TGAGGACAAGCTCGGAGAAT	1485
NM_006090	CEPT1	uid_0038763	GCGGCCAGCGCTAGTCGGTC	1483
NM_021922	FANCE	uid_0052522	GGTTAGTTTGTGGGCGGTGT	1483
NM_020227	PRDM9	uid_0050710	GTCAGGAGGCGCTAAATGGG	1481
NM_024945	RMI1	uid_0054944	AGTGAGTGCGCGAACGAGAA	1478
NM_001040282	non	uid_006449	AGCAGGCATGTTGACGCCTC	1476
NM_001291463	TBC1D3I	uid_0028261	GGCAGGCATGTTGACGCCTC	1476
NM_001202429	ASB2	uid_0019659	AGGACGAGGAGACGCATAGT	1474
NM_002196	INSM1	uid_0030311	GTACATCTGCCGCACCTACC	1473
NM_001060	TBXA2R	uid_006956	AGGGTGTCCCGGCGTGCGGG	1470
NM_007212	RNF2	uid_0041121	AGGTGGCTGCGCCGTCATCC	1468
NM_198517	TBC1D10C	uid_0068498	GGACTGTTAGACGCAGGGGC	1464
NM_181844	BCL6B	uid_0067166	GGGCGGGACCTCAGAAACAA	1462
NM_005920	MEF2D	uid_0038406	GCCTAGCTTGGGAGGGCGGT	1455
NM_001280795	EPHB6	uid_0025199	GGGACACAGGAAGATGGCTG	1448
NM_005803	FLOT1	uid_0038157	GGGCGGTGACTGGGGCGGCA	1446
NM_006398	UBD	uid_0039433	GACATAGAGATCTGCAGCTT	1444
NM_032785	AGBL4	uid_0057578	GTTGCCAGGATGCGGTGGAT	1444
NM_001127648	GABRA1	uid_0010153	ACTGTGAGTTGTTTATCTCT	1442
NM_015138	RTF1	uid_0044922	CTTCCCCCGTCGCTGGTTCC	1442
NM_001130480	VRK2	uid_0010765	TAGTACTCAGGTTGTGGTAC	1441
NM_001256442	PRRT2	uid_0022303	GGAGACGGGACCAGTGAGAC	1441
NM_052951	DNTTIP1	uid_0058961	TGTGCAGTGTGGGTGTTCAG	1440
NM_016279	CDH9	uid_0046810	GCGCCCTGCAGCGCCATCAG	1439
NM_001164377	MRGPRG	uid_0014993	AGAGGGCTGAGACCCGGCTG	1438
NM_001098797	TOX2	uid_008409	CGGGGGCGGGGCGCTCCTCT	1435
NM_001257964	BOD1L2	uid_0022798	ACCATTTCAGTGCCCTAAGA	1432
NM_001145453	GFRA1	uid_0013568	GCGGAGAATGGCGTGTTCCG	1429
NM_005935	AFF1	uid_0038437	GCCCGCCTACTTAAATGGGC	1428
NM_001098205	HNRNPF	uid_008208	CCCGGCTCAGCCCTTTGCCC	1427
NM_153269	C20orf96	uid_0063925	TCATTAGCCAAGAGTGAAGA	1424
NM_001042572	CHD2	uid_006734	AGAGACAGATCCTCCATCCC	1423
NM_001130110	SETBP1	uid_0010697	CGAGCCCTGCTAATTTTAGC	1422
NM_005030	PLK1	uid_0036441	GGTTTTCCCCGGCTGGGTCC	1422
NM_024643	ZC2HC1C	uid_0054389	GTCCGGCCAACTCTGCAGCT	1420
NM_001137605	PARVG	uid_0011983	GGGCAAACACTTCTTCCGCC	1418
NM_005692	ABCF2	uid_0037939	GATAAACCGGCTGAGCCTTC	1418
NM_001282438	BLOC1S2	uid_0025614	GGCTCCGTCTCGGGTGGGCG	1416
NM_016401	HIKESHI	uid_0047019	TTCATTTCCATGTACAATCC	1416
NM_031935	HMCN1	uid_0056305	GGGCAGCGGGATTCGGGCCG	1416
NM_001024210	S100A13	uid_005204	CGAACCTGAGTTGACGGTGG	1410
NM_014432	IL20RA	uid_0043497	TCTTACACGCCTACGCTATA	1410
NM_032867	MICALCL	uid_0057765	TCCCGAGTAGCTGGGACTAT	1410
NM_001358	DHX15	uid_0028470	GGAGGAGACCCAAGAAAGGT	1409
NM_024816	RABEP2	uid_0054738	ATCCCCCCATCCTCCGTCCG	1406
NM_032772	ZNF503	uid_0057548	CCGAGGTGATTGGAGGGTCA	1403
NM_152694	RTL3	uid_0063384	GCTATGTTACAGAGGAAAGT	1403
NM_001286577	C2CD3	uid_0026840	CTGAAGAGCGCTCCTCCTTC	1401
NM_202004	HJV	uid_0069294	GGAGTATTGAGTGCCAAGTC	1398
NM_001099771	POTEF	uid_008663	ACCTCAGTAGGTAAAGCATG	1397
NM_001024943	ASL	uid_005323	CTATTGGCGCGGCCGTCGCC	1396
NM_003666	BLZF1	uid_0033592	TTGCCTGAGTAACCGTATGA	1396
NM_019035	PCDH18	uid_0050142	AAAGCTGATGGAGTCACCCA	1396
NM_006076	AGFG2	uid_0038731	GCATTGGCGGCTCCAGCAAC	1392
NM_001137551	LRRFIP1	uid_0011968	AGGGACCCTCCGAGGCGGAG	1390
NM_001128168	PAK3	uid_0010278	TTTGTGTGAGGATCGTTTTT	1389
NM_134324	TARBP2	uid_0060278	CCCGCAGCCCGTGGTAGTGC	1387
NM_005398	PPP1R3C	uid_0037259	CCCGGCAACGTGATCGCCCC	1381
NM_002351	SH2D1A	uid_0030659	CAAGTTGTACATGTCTCTGT	1379
NM_145204	SENP8	uid_0061900	GGCCGACCCGTGCTGGCAGT	1379
NM_001142482	NREP	uid_0012289	GCTCCTAGGCGGCTGCACAG	1378
NM_001143940	LGSN	uid_0012740	ATTCTGATGTGTCATGCCCA	1378
NM_006764	IFRD2	uid_0040222	TTCCCATGGTCCCCAGACCC	1374
NM_032260	RGPD5	uid_0056729	GCTTCAGATGTAGAAATGCA	1372
NM_032107	L3MBTL1	uid_0056494	GGCCTCGAAGGCAGGCAAGA	1371
NM_014682	ST18	uid_0043963	CGTGGACAACAGACCCTTGT	1362
NM_016224	SNX9	uid_0046698	GGGCGCCCTTGGTCGAGGCT	1360
NM_001243474	STARD13	uid_0021243	AGGAGAAGGAGCACCCCCCT	1358
NM_001005619	ITGB4	uid_003691	GAGCACCAACAATGTGACCA	1355
NM_001256681	KIAA0391	uid_0022446	CGGATATCTGGAAGCCTTCC	1355
NM_001142634	SPDYA	uid_0012423	GTTCGCCGGCGCGCACTCCC	1354
NM_153006	NAGS	uid_0063729	GGAGGGTCAGGCCATGAGTC	1353
NM_001085401	C6orf201	uid_008039	GCAGCCCGGTCGGCAGTGCA	1350
NM_033215	PPP1R3F	uid_0058276	GGAGAAGCACGCAGCCAATG	1346
NM_001099771	POTEF	uid_008665	TGGGCGTTTGGTATCCGGCA	1343
NM_006949	STXBP2	uid_0040624	GGACTCAACTTCCTGGGCCT	1343
NM_024039	MIS12	uid_0053771	GGGCAGCATTTTCTCTGAGG	1343
NM_017703	FBXL12	uid_0047975	CTAGAGACCAGGACCAAGTC	1342
NM_001206971	PTPRB	uid_0020368	GCTGCGGACGCGAGAGGCGG	1341
NM_001135554	EPB41L2	uid_0011405	GGATTCGGCAAGCGCGGCCG	1338
NM_152355	ZNF441	uid_0062708	GGAGGAAGCTAGTCCTCTCA	1335
NM_001100398	RAP1GAP2	uid_008760	GGAGGTGTGTCCTGCACTCC	1333
NM_198900	FMNL3	uid_0068747	GGAGGAAGCGAGGTTGGCGG	1330
NM_001243775	LIMA1	uid_0021387	CAAGACCAGCCTGGCGAACA	1327
NM_020754	ARHGAP31	uid_0051323	GGAGTCGCAGAACTGCTCTC	1327
NM_001761	CCNF	uid_0029294	GCGGTAAATGAGGCGAGCAC	1326
NM_152504	C20orf196	uid_0063022	GGCTTGTCGATAAATGTGCT	1325
NM_001172682	ZNF641	uid_0016705	GGAGTCACTTATTCTGCCTG	1321
NM_001278403	LILRB2	uid_0024799	GCAGAGAAGCATCTCGCCTC	1321
NM_001242403	GHR	uid_0020675	TTGGCTGCCTCCATTGTAAT	1320
NM_000134	FABP2	uid_00285	GTTCAAAGTGCAGACTATGT	1319
NM_001287337	CAB39L	uid_0027219	TCGGTTTAGGTAGGTCGGCC	1318
NM_018376	NIPSNAP3B	uid_0049327	TCTGTCACCTCTAACGTCTG	1318
NM_001159296	KLF8	uid_0014216	GAGGCCAGCTCTGTCGGCCC	1317
NM_006427	SIVA1	uid_0039502	GGATAGGCCGAGGGAGAGAT	1316
NM_203376	TMEM81	uid_0069398	GTGAAGACTAGTAGGTAAGG	1315
NM_001037806	NCKAP5L	uid_006029	GCTGGGAGGGGCGCGCATCC	1314
NM_005388	PDCL	uid_0037240	TTTTCTTATTGCTTGACGCT	1313
NM_004977	KCNC3	uid_0036312	CATGGTGGCCCCGCCCCTCC	1310
NM_012469	PRPF6	uid_0042233	TGCGCGGGAGCGCCTCCTCG	1309
NM_182562	FAM169B	uid_0067394	CACAAACACACAAACACGCA	1309
NM_001270999	ZFAND2B	uid_0023733	TGAGTCGGAAGACTGTCCCG	1307
NM_032515	BOK	uid_0057205	GGAGGACCGAGCGAGTTCCC	1302
NM_001173516	MAP7D3	uid_0016869	GGCAGTGGGGGCAATTTGCT	1301
NM_021914	CFL2	uid_0052508	ATGAGGAAACGTCAGTGGCT	1298
NM_001252	CD70	uid_0021704	CAACTGCCTCCACCCACTTT	1297
NM_003440	ZNF140	uid_0033083	AGACAAAGAACACGAGCTTC	1296
NM_152374	C1orf216	uid_0062749	AATAGGAGTAAGTCGAGAGG	1295
NM_001310	CREBL2	uid_0028379	AGCGCTAGCTAGTAGGCAAA	1294
NM_001134407	GRIN2A	uid_0011055	CTGCCGCTTCCTCCCTCTTC	1291
NM_000362	TIMP3	uid_00817	AGGATCCTGGATCGTTCTCC	1290
NM_001278636	EBPL	uid_0025018	GTTTTGCCAGGTGCCGCCCA	1290
NM_001278162	HIPK3	uid_0024586	ACGCGGGGGCCGTAGCCTCC	1288
NM_001286209	GAS8	uid_0026628	CAGCGCATCGGGGCAGCAAC	1288
NM_032967	non	uid_0057897	GGAAGTTACTGCTCGCCTCC	1288
NM_014500	HTATSF1	uid_0043638	GAGGCCCGGCGGAGCAAGCC	1284
NM_017545	HAO1	uid_0047702	TCTTTGGCAGATAGTGACTT	1280
NM_004608	TBX6	uid_0035538	CGGCGGCGCGGTTGCCTCCC	1278
NM_001288629	EPHA7	uid_0027439	GGAATCGCCTCCTGGCAGGC	1277
NM_025234	WDR61	uid_0055325	GCGCGGGGCAGACGCCGACG	1276
NM_018941	CLN8	uid_0049948	GGGCGGGGCGCGGCGGGGGG	1275
NM_001114137	DMTN	uid_009545	AGAGGTGGAGCCAGGGCACC	1273
NM_001143769	ZNF438	uid_0012620	GTTAAGGTCAGAAGACTGCC	1273
NM_020784	TXNDC16	uid_0051386	CCCTCGAGCGACGGGTCCTG	1273
NM_001177465	MAMLD1	uid_0017048	ACGAGCGGCTCCGGCCTTAA	1272
NM_001256105	WNT5A	uid_0022070	CTCTCGCGCGCTGGTCCCCG	1272
NM_032574	DPY30	uid_0057311	TCTGCAGTCCGCGTGAGTCC	1271
NM_001166340	SENP8	uid_0015588	GAGAGCAAGTTAACTTTTCC	1270
NM_003991	EDNRB	uid_0034279	ACGTCTTAGTTAAGCGTGCG	1265
NM_020848	JCAD	uid_0051519	GCCTGCGTGGGTCGCGCAGA	1265
NM_173701	WARS	uid_0065289	CGGTTCTCCCGGAGGCAGAC	1265
NM_005422	TECTA	uid_0037311	CATGAAGTGTTGAACTTCGG	1262
NM_020679	MIF4GD	uid_0051169	ACCCCTTCACCCGGTGCGCC	1262
NM_014956	CEP164	uid_0044551	GTCCGTTTTCCGTTGCACGA	1255
NM_004429	EFNB1	uid_0035150	CAGGAAGGGGGCGGGGTTTC	1254
NM_001163646	HTR3D	uid_0014830	CAAAACAATGGCACTGAGGA	1253
NM_020714	ZNF490	uid_0051236	GTGCTACGTCACTGTGCGAT	1253
NM_004202	TMSB4Y	uid_0034690	CCCAGGCTGGAGTGCAGTGG	1251
NM_014112	TRPS1	uid_0042908	CAGCCGGCTCGCCGCGGCCG	1251
NM_001142470	C6orf203	uid_0012264	GACTGCGCGGGAAGTAGGCT	1249
NM_152753	SCUBE3	uid_0063501	GGCTCCTCCTGGCCGGACGT	1248
NM_022145	CENPK	uid_0052916	AGAAGACTGCGCCGCTGCTT	1244
NM_001282882	RIMS2	uid_0026077	GCTACTCGGAGCAGCTGCCC	1243
NM_001004343	MAP1LC3C	uid_002895	GAGGTCAGTTCTGATGGAAA	1236
NM_001142594	ITPK1	uid_0012381	GTGGCCCGGCGGTCTTACTT	1236
NM_001193522	RIPOR1	uid_0018139	CTTGCAGGGAGGGCAGACCC	1236
NM_001136001	ABL2	uid_0011633	ACTGGGGGACCCACCCTGCG	1234
NM_001009552	PPP2CB	uid_004108	GCAGAGCTTGGTCTGGGGCA	1231
NM_018969	GPR173	uid_0050013	AGTGGCATGAAGATGGGAGT	1230
NM_001145076	EML4	uid_0013180	CGTCACGTGGGAGGCGGAGT	1229
NM_003580	NSMAF	uid_0033400	TAGTGTGTGAGGTCGGATCC	1229
NM_001184748	PAFAH1B2	uid_0017371	CCCATTTTGTGTGGCGTCTG	1227
NM_001272075	USP10	uid_0024177	TGAGCCCCGCGACCCTCGGG	1227
NM_017417	GALNT8	uid_0047528	GGCTTTCCACAGGTTGCTCA	1227
NM_153252	BRWD3	uid_0063885	GAAGAGGTGGGCGGGGGCAA	1225
NM_013319	UBIAD1	uid_0042458	GGCGGGCAGGGCCGAGTCAG	1224
NM_148896	NPB	uid_0062412	GCGCGCAAGGATCTGGCGCT	1223
NM_194454	KRIT1	uid_0068014	GGCAGGCGACTAGGAGACTA	1221
NM_030649	ACAP3	uid_0055506	TCCCCGGCAGTGACAGCGGG	1220
NM_001283021	GMPR2	uid_0026194	ATCCGTGTGCAGCCCCAAAC	1219
NM_006254	PRKCD	uid_0039105	GGCAGAGGGACCGGGAGACT	1219
NM_198925	SEMA4B	uid_0068762	GCTGCCAGCGCCCGGGAAGG	1219
NM_018639	WSB2	uid_0049615	TCGGGGAGGCGGTACGCTGA	1218
NM_032780	TMEM25	uid_0057565	GACGCAGGAGCAGGCGGAGT	1218
NM_198525	KIF7	uid_0068504	GAGTCGGCCCGCAGACAGGG	1218
NM_001254755	CYB5D2	uid_0021973	TCCGCCAGTGCACTCCAGCC	1216
NM_017747	ANKHD1	uid_0048051	GTCAGCTGGTGAAGAGTGGG	1216
NM_003718	CDK13	uid_0033691	CACCCAACGTCAGGGCGCGA	1214
NM_015511	AAR2	uid_0045626	ACTTTGGGCTCAAGCAGTCA	1210
NM_024567	HMBOX1	uid_0054237	AGATAGGGAGGAGGGAAGGC	1210
NM_017712	PGPEP1	uid_0047993	GGGCGCGCACGCTGCGTCTC	1208
NM_201545	LGALS8	uid_0069210	CAGGCATAAGCCACCGCGCC	1208
NM_014589	PLA2G2E	uid_0043758	GGCCTGTGGGCTCTGCTTCC	1207
NM_013368	SERTAD3	uid_0042561	AGGGTCTCGCTCTGTCGCCC	1206
NM_005720	ARPC1B	uid_0037982	GCTTCTGCGGACAGAGCCTT	1205
NM_004979	KCND1	uid_0036319	TCCCTCTCTGGCTGTCCTAG	1204
NM_001145998	SLC15A2	uid_0013895	AGATTGAAAAACTGATTCCA	1200
NM_001193530	CCT6B	uid_0018152	TGATAAATCAGGAAGAATTG	1197
NM_001134468	LSMEM1	uid_0011099	TACAGACCCACCACAGGTGA	1195
NM_001282483	PRKG2	uid_0025690	TGTCTGTGCCCTGCCCCCAG	1193
NM_021049	MAGEA5	uid_0051874	GGGATGTGGGATAGAGGTGC	1193
NM_024631	MSANTD2	uid_0054361	GGCTCGCGGAGAAAGGCCCA	1190
NM_001243077	CD28	uid_0021070	GAGACAAAGTGTTCTTAAGA	1189
NM_001135564	HSF2	uid_0011410	GCCTTGATGGTAGCAGACTT	1186
NM_001172430	AMPD3	uid_0016591	GTCTTGTTAGGAGGTTCCAG	1183
NM_000811	GABRA6	uid_001805	TTAAACAGTAAGAGCTGTGT	1181
NM_001142587	NFYC	uid_0012373	CACCACCCTGCCTATCCTTG	1180
NM_001199138	NLRC4	uid_0019025	GGTGTAGGCAGGAGTAGCCG	1179
NM_018347	AP5S1	uid_0049260	TATCCCGATGCTTGGACCCT	1176
NM_001001418	TBC1D3C	uid_002271	GCACGTGTGTGCTGCTTCTC	1175
NM_005979	S100A13	uid_0038532	GGGGAGGGACTGTTGAAGAC	1174
NM_003686	EXO1	uid_0033629	CTGGTTGCCAGACGTCCCCT	1172
NM_001003845	SP5	uid_002752	ATTCTTTGATGATTGGGTAG	1170
NM_005325	HIST1H1A	uid_0037107	TCACAATGAGGCAACCAGAG	1168
NM_025268	TMEM121	uid_0055397	CCCAGGTCCGGCGGGGCTCG	1168
NM_198066	GNPNAT1	uid_0068090	GGACCAAAGCTGGCCTCTCC	1168
NM_001226	CASP6	uid_0020560	GGACCAAGAGCGCGGGGGCA	1167
NM_024727	LRRC31	uid_0054551	TGTATTGGCTTCTGGATCCT	1163
NM_001039775	CRYBG2	uid_006262	AGGTGTGGAGCTGGTTGGGC	1160
NM_023018	NADK	uid_0053578	GGAGAGCAGTGACCAGGGAG	1159
NM_000172	GNAT1	uid_00366	AGTCAGCGGTTGAGGGATTG	1155
NM_001083908	DNAAF2	uid_007979	GTGGAATAGGCCGGGCGCGG	1154
NM_033388	ATG16L2	uid_0058449	CATTTCGGACGGGGCCCCGG	1147
NM_001135162	COMT	uid_0011325	AGAGTCTTGCTCTGTCGCCC	1145
NM_004744	LRAT	uid_0035830	GGTTTCTTTGGGAGGGGGGC	1142
NM_001816	CEACAM8	uid_0029417	CAGGCCCCTGGGAATTGCTG	1140
NM_001916	CYC1	uid_0029647	CTTCGGGTTGTCGTGGAAAC	1140
NM_144626	TMEM125	uid_0061350	ATGAGCCTTGTGAAGGAGTG	1134
NM_152316	ARL14EP	uid_0062621	ATGATTCAAGGCGAGGCAAG	1133
NM_003721	RFXANK	uid_0033700	AGGGGCGGCCTGACAAAGGC	1131
NM_001001524	TM6SF2	uid_002307	AGGGGCCTTGGAGGCTCCCT	1130
NM_001287748	FDFT1	uid_0027347	TCGGCCCACCTGGTCCATCT	1129
NM_020995	HPR	uid_0051781	AAGAGCTCAACTCTTAACAG	1129
NM_001242600	RBM39	uid_0020762	GTCTCTAGGGCAAAGACAGT	1128
NM_031426	AIF1L	uid_0056073	CCGCCGGCCGACCCCTCTGC	1128
NM_007187	WBP4	uid_0041077	GGGTCGGTATAAAGGGGTTG	1127
NM_133474	ZNF721	uid_0060173	AGCCTAGCGTGTCCACGATG	1127
NM_001082959	SCARB1	uid_007879	AAGCGAGGCCGTGGGGGCAG	1126
NM_173353	TPH2	uid_0064843	CACAGATAACCCCAGGCTTC	1124
NM_001243288	NECTIN3	uid_0021188	AGTTGTGCTTTGCCGCCTCC	1123
NM_194302	CFAP65	uid_0067954	GGCTTCTACCTGTCGCGACA	1123
NM_021923	FGFRL1	uid_0052523	CCGCTGCGGCTTCCTCCGCC	1121
NM_001114093	LSM14A	uid_009514	GGGACCGGCTGAGTGCCTCG	1120
NM_001288957	IFI27	uid_0027582	TCGGGGTGGAGCTGCTTAAA	1120
NM_199339	SPEM1	uid_0069034	AGAGGGTCAGCCACGGGTCC	1120
NM_213618	ST5	uid_0070252	CTTGGCCTAGCGCGTGCACA	1119
NM_001045479	S100A7L2	uid_006859	GGATTAGGTTGGAACAGAGA	1118
NM_001164722	PTAFR	uid_0015155	CCTCTGATGCTGCGCCCCTC	1118
NM_000299	PKP1	uid_00676	TTGCTCATGGGGAGAGGGAA	1117
NM_001152	SLC25A5	uid_0014167	GGCGGCGCGGAGAGCAGTCC	1117
NM_014089	NUP58	uid_0042893	ACTGACATAATCCGCACTTT	1117
NM_002186	IL9R	uid_0030280	GTCAGTTTAATGAATCTCAG	1116
NM_001130406	PRR20D	uid_0010737	CCAGTCCCCTGCCAGTCAAA	1115
NM_005793	NME6	uid_0038138	GTCCTAGTCCGGTTGCGCCG	1115
NM_001079514	UBN1	uid_007213	GCGCCCGCGGTCTGAGGCGG	1113
NM_001142645	NEMP2	uid_0012438	GTTGCTCCAGCCTCCGCCCG	1112
NM_175887	PRR15	uid_0065821	CAAGGAGTCGGTCGGGGGAG	1111
NM_001135052	SYK	uid_0011268	CCAGGCGGCGGCAGGTGTAG	1110
NM_001142771	PCDH15	uid_0012501	TGTCCACTGATCATCGGTAC	1109
NM_001278579	ACVR2A	uid_0024950	GCCGGGCGCAGCGCGCGTGC	1107
NM_001242313	TMEM191B	uid_0020613	AAATGTGCTTGGGTATTATG	1106
NM_057168	WNT16	uid_0059224	AGGCTCCAGGCGCGGCCAGG	1106
NM_001253764	SRA1	uid_0021868	GCTCCATCTAATGAACCATC	1105
NM_001278238	PTPN5	uid_0024654	TGGCATGGGGGCGACGACTG	1104
NM_001005922	KRTAP5-1	uid_003745	GCAGCCCATACACCAAGGGG	1102
NM_004421	DVL1	uid_0035133	GGGCCTGGGCGGTCGGGCGG	1099
NM_004678	BPY2	uid_0035695	CCTGCTTGACCCTGCCCACA	1098
NM_148962	OXER1	uid_0062441	GAGGATAGTCCAGCCGGGTG	1098
NM_153716	HSFY2	uid_0064294	GATTGGGAAGGAAACCCTTT	1098
NM_000164	GIPR	uid_00344	GAATTGTCCTTATCGTCCTG	1096
NM_005702	ERAL1	uid_0037953	GACTGGTGGAGGCTAAGGAA	1096
NM_138693	KLF14	uid_0060727	AGAGACCCGCCCCGGCCCGC	1096
NM_001271877	ESR2	uid_0024043	CGCTATGAGGCCAAGCGTAG	1095
NM_198686	RAB15	uid_0068640	GGCTCGGCTGGGCTGGCGCG	1092
NM_198573	ENHO	uid_0068590	AGGCTCTTCGCTGTTTTTGC	1091
NM_016486	TMEM69	uid_0047145	GGTCCTTGAAGTTCTATTCC	1088
NM_001265600	ZNF211	uid_0023280	AGCTGCGTCTGCTGCCTTCC	1086
NM_004470	FKBP2	uid_0035234	ATAGTAAGGTCAGGCGGGCG	1086
NM_001991	EZH1	uid_0029834	TCTGGGAGGCTGCACCCGCC	1084
NM_013410	AK4	uid_0042637	GGATGAAGGTGGGACTGGCC	1084
NM_001040663	GAGE1	uid_006528	AGGAAACAGCAGAGGGAGGT	1083
NM_001277378	C19orf67	uid_0024491	GGTGGCCTCTGGCCGTGTCC	1078
NM_001184960	SH3KBP1	uid_0017471	TGGTCACACCTGGGGGCCCC	1077
NM_001282611	OLFM1	uid_0025814	GAAAAATCCACCCATTTCCT	1077
NM_001165962	ELAC2	uid_0015340	TCTAGTATTCCTCTACTCTA	1075
NM_024608	NEIL1	uid_0054317	GGAAATCGTGGCGATGGGTT	1074
NM_015446	AHCTF1	uid_0045510	GCGGCGGAGGGCGGGTCGCG	1073
NM_012257	HBP1	uid_0041778	GGTGGTACCGTGGTCCGTCT	1069
NM_001806	CEBPG	uid_0029397	CACTAGGCCGCCGCCAGCCC	1068
NM_004502	HOXB7	uid_0035305	AATGGGAAAGCCGAGCCCTG	1068
NM_152392	non	uid_0062788	CCTAACGCTAGGGCGGGACG	1067
NM_025108	TEDC2	uid_0055124	CCCAGGTCTGACGGGGACTC	1064
NM_001254728	AP4S1	uid_0021951	AGTCCGGCCTCACCCTACGC	1063
NM_001270948	OVOL3	uid_0023705	GAGAAGATGGGCAGGTCCCC	1063
NM_001493	GDI1	uid_0028737	GAAGGCTGCCATTGTCACGA	1061
NM_001278238	PTPN5	uid_0024652	CTCTCCCGAGCAACTCTGCG	1060
NM_198694	KRTAP10-5	uid_0068662	CTGTCAGGACAACACACGCC	1060
NM_001042480	GEMIN8	uid_006677	GGCAGGCGTGGGATGGCTGC	1059
NM_001143773	FAM13C	uid_0012624	GTGTGTGTTTTTTGTTGCCT	1059
NM_005652	TERF2	uid_0037854	GAAGTCCACACCGCCCAGGC	1059
NM_032776	JMJD1C	uid_0057557	GGGAGACGAAAAAATGAAGA	1056
NM_024572	GALNT14	uid_0054247	GCACATTGGGGGTGGGACCC	1055
NM_153218	LACC1	uid_0063835	GGTTCCCTCGTGCCAGCTGC	1054
NM_030755	TMX1	uid_0055550	GGAGGCGTGGTGTAAAAAGT	1053
NM_000602	SERPINE1	uid_001387	GTACGTGTGTAAGAGCATTC	1052
NM_032747	ATP5MD	uid_0057526	GTTGAGCCCGCCCACACTTC	1051
NM_001143762	EIF5A	uid_0012611	CCGGCCTGGCGCAGTCTCTG	1050
NM_001165920	SERPINF2	uid_0015308	AACGTTCCTCTGGCCCCACT	1050
NM_001284324	OPALIN	uid_0026366	CATTCGGATGACGGAGATTT	1047
NM_138959	VANGL1	uid_0060920	GGCCCACCTGCAGCGGAGGG	1047
NM_175867	DNMT3L	uid_0065778	GGTAGGGGCAGGGCGCTCAG	1046
NM_001042679	RHOC	uid_006788	CCTCCCCGCCGCGGCGCTGG	1044
NM_001290258	ASB15	uid_0028052	CATAAGCGGTCTCTGGCACA	1044
NM_001190980	YAF2	uid_0017872	GCTAACTCGCCGCGGGTGCT	1041
NM_052929	FHAD1	uid_0058916	TCAGCAGGCGGTAACCCAGT	1040
NM_005140	CNGA2	uid_0036693	TCCCAAACTCAGTCCTTCAA	1039
NM_138368	AP5B1	uid_0060436	CCCAGACGCCGCGCAGATGC	1039
NM_006842	SF3B2	uid_0040411	GCAGACGCACCTTTCTCTAG	1034
NM_001136131	APP	uid_0011731	ACGTTGGGGGTTAAAAAATG	1032
NM_015174	ZFR2	uid_0045002	AGAAGGAAGCGAGAAGGTGA	1031
NM_000304	PMP22	uid_00688	GTCTTGGCATCACAGGCTTC	1030
NM_001172699	PPARGC1B	uid_0016726	TGTAGCATTTTCAGGTGTCC	1030
NM_015164	PLEKHM2	uid_0044980	TCCGGGTCCCCGGAGTCCCC	1030
NM_152365	KDF1	uid_0062732	GCGCAGCTCTGCAGAGCCCC	1028
NM_004272	HOMER1	uid_0034833	GGCGGGGCCCGGGGAATGTG	1024
NM_014936	ENPP4	uid_0044508	TGTATCGGACCTAAGAGTAG	1020
NM_031898	TEKT3	uid_0056243	AGGAGGTCTCCCGGAGGGCG	1020
NM_001256269	KIF22	uid_0022156	CGCGCATGCGTCCTGACCAG	1019
NM_014305	TGDS	uid_0043226	TCGCCCGGATGGTAGGGGTA	1019
NM_080591	PTGS1	uid_0059460	GTAAGTGCTTCAAGGATCTT	1019
NM_001164695	IYD	uid_0015145	ACACACCAACTCAGATCTGC	1017
NM_181616	KRTAP20-2	uid_0066922	CAATCAACAGGTCCTGTGGT	1017
NM_001193521	RASAL1	uid_0018137	GGAGACAAGGGTGCACCGCC	1016
NM_015955	MEMO1	uid_0046180	CGGAAACCGGACAGGCCTGA	1016
NM_001122646	FAM178B	uid_009685	TTACCAAGACAGTGAGACAG	1014
NM_001005327	OR6K3	uid_003519	TTCTCTACCCTCTCATGTGC	1013
NM_016481	TRMO	uid_0047137	GTGTAAGATAAACGAGATTG	1013
NM_001099748	SYBU	uid_008653	CAGAGTCTCACTCTGTCGCC	1012
NM_152641	ARID2	uid_0063297	GCGGCGGCGGGGCTCAGTCA	1012
NM_001137601	ZBTB42	uid_0011980	GGCCGAGCGACTTCCCGGAG	1011
NM_004818	DDX23	uid_0035974	ATGACTTGAGCGCCGGCCCC	1009
NM_002822	TWF1	uid_0031711	CCCCCCGGAAGAAGCGGGAG	1008
NM_001161576	SAMD4A	uid_0014590	TTCACGCCCGCATTCCCGAG	1007
NM_001278284	ZNF3	uid_0024706	CAAGCTGAGCGCTCTCCAGT	1006
NM_181349	SMURF1	uid_0066732	GGTCGGTGGGTGGGAGGGTC	1006
NM_138796	SPATA17	uid_0060860	GAGTAGGAAGAGGGGATTAT	1005
NM_001195728	SLC1A2	uid_0018541	GGGACGGTTCTCCACCCACT	1003
NM_001130413	SCNN1D	uid_0010741	CCCAGGTACTCAGGAGGCTG	1001
NM_001171713	FBXL2	uid_0016412	AGGTGATCAGACTGAGAGGA	1001
NM_001173487	NKRF	uid_0016853	CTTGCTAGCTGCCTAGCTCG	1000
NM_022104	PCIF1	uid_0052822	GGAAGGGGAGACAGCTTTGT	999
NM_032520	GNPTG	uid_0057213	CTCCTCGGCGAAGGCCTCCA	999
NM_001042728	RARG	uid_006810	GTGCATGCATTTATCTTATC	998
NM_001007561	IRGQ	uid_003920	ATTCATTGTTCTAGGCCCTG	997
NM_052925	LENG8	uid_0058911	CGGCCACGCTTGTCCCCTCG	994
NM_006331	EMG1	uid_0039281	CACGAGGGTTCGGGCCCGTA	993
NM_001005184	OR6K6	uid_003324	TTCAGATGATTTTGGCATGG	992
NM_024907	FBXO17	uid_0054887	ACATCCCCAAGACGCCCCCG	992
NM_005382	NEFM	uid_0037227	GCCCAGGCCGCATGGGAACC	990
NM_018121	SLF2	uid_0048799	AAGACTTGTCCATTCTACGA	989
NM_007042	RPP14	uid_0040818	GCGCCCTCTGGTGTCCACTC	988
NM_001896	CSNK2A2	uid_0029610	GGCGGTCTCCGCTCGGCTCG	984
NM_006874	ELF2	uid_0040475	TGAGGCTGGGAAACGGCTCC	984
NM_001199694	SLC4A2	uid_0019294	GTTAATCATTAAGACTCCTT	983
NM_006269	RP1	uid_0039144	TGGTGAAGTACTTTTTCTGG	983
NM_130899	FAM71B	uid_0059994	GCTGGTGACACTGACCAGAG	981
NM_004487	GOLGB1	uid_0035270	GGGAGTGATTAGACGCGAGT	979
NM_001199198	TBC1D23	uid_0019076	GCTGGAATGAAGACGCTAAG	978
NM_001173484	NEBL	uid_0016849	GGAGGGGGCGGGCAGAGACC	977
NM_004556	NFKBIE	uid_0035422	TTGCCCAGGCTGGAGTGCAG	977
NM_030642	APOL5	uid_0055494	CTGCCCAGGCTGGAGTGCAG	977
NM_001130162	STOX1	uid_0010729	GGGCCGGGCCATGCTTTCGC	975
NM_001193307	SAMD9	uid_0017991	TCTGCTTGGTTAAAATCTGA	972
NM_001135099	TMPRSS2	uid_0011293	CGAGTAGGCGCGAGCTAAGC	971
NM_001070	TUBG1	uid_006984	GCCTCTGCTGAGTCGGGTGC	970
NM_001083604	PTCH1	uid_007946	GGAAATCTGCTCCAGAGCGA	968
NM_198567	SIMC1	uid_0068576	GCCCCAACACCTGCCGAAGC	968
NM_021216	ZNF71	uid_0052189	GGAGCTCAGTTGGCTCCGCT	967
NM_004314	ART1	uid_0034914	GGGCAGGTCAGACTGGGCAG	966
NM_173521	C9orf84	uid_0064989	GAAGACCTAGGACAGAGCCC	966
NM_016329	SFMBT1	uid_0046890	GACTCCGCGGGCTGGTGTGC	965
NM_001291543	CT45A7	uid_0028291	GCCCAAGGGGGATGGAAGGA	964
NM_003775	S1PR4	uid_0033815	AGCCCCAGCGCGTTGGCTCC	963
NM_006953	UPK3A	uid_0040633	GGTCGGGGAAGCCCGGGGCA	963
NM_020142	NDUFA4L2	uid_0050553	CCCCCACGCGGAGGCACACC	963
NM_018661	DEFB103B	uid_0049661	ATGAGCAAGTATGCCCCCTT	962
NM_001184880	PCDH19	uid_0017432	GGCGGGACCAAGTGGTACCC	961
NM_001267698	CD63	uid_0023413	ACAGCTGCGGCCTGAGTCAC	960
NM_021165	BRINP2	uid_0052085	AGGGAAGTGCAAGACCCAAC	960
NM_001173534	DGCR2	uid_0016880	GGTGAGGCCTAAGGTCGCGA	959
NM_002206	ITGA7	uid_0030332	GTGGTGGTGGGGGGTCAGCA	958
NM_001278514	CUL4A	uid_0024889	GACCCACCTGCTGCAGGTAC	957
NM_015133	MAPK8IP3	uid_0044911	GGCCGGAAGCGCGGGTGAGC	956
NM_001105077	MECOM	uid_009096	GTGGGTCGTCCGGCCTTCGG	955
NM_001277817	YTHDF3	uid_0024509	GCGGAGCCAAGATCAGCGGC	955
NM_015132	SNX13	uid_0044907	GGACCCCGGGACCGGGCGCC	954
NM_001007531	NKAPL	uid_003896	ATTAGGGTGCGCCTGTTTTT	953
NM_001130684	GUCY1A1	uid_0010794	GAACCCGATGCTGGCTTCCC	953
NM_024627	RTL10	uid_0054351	AGCGCAGGCGCGGCCTGGAT	953
NM_001142930	API5	uid_0012549	GGAGGAGCAAAAAAGCGGCA	951
NM_014612	FAM120A	uid_0043798	CGGAGGCGGAGGCCCGGAGT	951
NM_001080460	LRRIQ4	uid_007522	TTGCCCAGGCTGGAGTGCAA	949
NM_001290271	LILRA2	uid_0028077	GCAAGGGACACTGAGGGGGC	946
NM_134268	CYGB	uid_0060274	GGGCCGGGAGCGCTGGGTTC	945
NM_019002	ETAA1	uid_0050075	GGTCCGCGTAAACTGAGAGT	944
NM_152478	ZNF583	uid_0062971	GGGATTCTGAAGGCCAGCGG	944
NM_014802	C2CD5	uid_0044231	TCGGTGGATGATGCAGGACT	943
NM_052969	RPL39L	uid_0059004	ACACGCAGGAGTCGGACCCA	943
NM_000075	CDK4	uid_00141	GCTGCCACAACCCCCGCTGC	942
NM_018972	GDAP1	uid_0050020	GGCAAGCCTGGGAGTGCACC	941
NM_001080483	MYMK	uid_007588	TCACGTGGCATGTCAGCTGT	940
NM_007031	HSF2BP	uid_0040783	CGCGGCCGGGGATGCTCCAG	938
NM_020804	PACSIN1	uid_0051422	CAAACTGGTTGCTGCCTCCC	938
NM_198380	CACNA1G	uid_0068304	GGCTCCGCGCCAGGCGGCGG	938
NM_001100631	PRAMEF22	uid_008814	AGGTTAGGAGACACTCTTCT	936
NM_002494	NDUFC1	uid_0030970	GAGCTTGCCGGGAAACCTGG	935
NM_021111	RECK	uid_0051981	AACGTGGGCTGGTGGACTCC	935
NM_001271165	PTGS1	uid_0023789	GACAACAGTGGGCCTGCCGC	934
NM_003730	RNASET2	uid_0033721	GCTGTGTTCCTTCGCCACGC	934
NM_004854	CHST10	uid_0036055	GAAAGGGAGACTCGGGATCC	934
NM_012088	PGLS	uid_0041457	AAGTGAAGCACCGCGAAGGT	933
NM_016243	CYB5R1	uid_0046745	GGGGCGGGGTCCGGCAGAGG	933
NM_001199743	DCTN5	uid_0019307	GAGCAGCCGTCGCCGACCCC	932
NM_001257965	CRB1	uid_0022801	AGGAGCGAGCGCGCCCAGAG	932
NM_002365	MAGEB3	uid_0030689	AACACAAAGCAGGGAGTCCA	932
NM_145200	CABP4	uid_0061890	GACAGTTCTCTGGACCCATC	932
NM_001873	CPE	uid_0029565	TCATTTCACCTGCGTCGTCC	931
NM_001272019	EPC1	uid_0024146	GTTGGCTGAAGAGCGCACAG	930
NM_003854	IL1RL2	uid_0033998	ATTCATTTAGACGTTCAACT	929
NM_020405	PLXDC1	uid_0050909	CAAGGCAAGGGGTGCAGAGT	927
NM_001040703	DEFB105B	uid_006540	GGTGTAGTGGAAAGAACACC	924
NM_001271755	ITGBL1	uid_0023934	TGACAAGAGAATATTTGGAC	924
NM_014583	LMCD1	uid_0043744	AGCTGGGTAGTCAGGGGCCG	924
NM_012250	RRAS2	uid_0041763	GTCAGTTGGGAGTGGGACGA	922
NM_016347	non	uid_0046924	CTACCTTCTCCCAGTGGCAG	922
NM_001004740	OR5M1	uid_003191	GTATGTTTGTGTAAGTTATG	920
NM_015147	CEP68	uid_0044941	GTCCCGGCTTCCCATAGGCC	920
NM_174889	NDUFAF2	uid_0065445	GGAGAGCAGAGTCAACACGG	920
NM_001164239	DHX16	uid_0014925	CTCACAGACTGACCATCAGG	917
NM_005460	SNCAIP	uid_0037403	CGCGGCCACCACTGCCACTG	914
NM_182560	C14orf177	uid_0067393	TTGTGTAATTCTTAGTTGTG	913
NM_001206682	ATF7	uid_0020232	TGTTCGGCTGCAGAATCTAG	912
NM_001178037	DPP10	uid_0017186	GAAATATGTGTGTGTAGGGG	910
NM_001286660	TMEM68	uid_0026912	AGCTCTGACGTACGCAGCCC	910
NM_001042494	SLC12A6	uid_006687	GGGCGCACCCCGTCGGGCCC	909
NM_019026	TMCO1	uid_0050125	GCTGGCGCGCGCCTTTTTCT	909
NM_032017	STK40	uid_0056406	AAGAGGCCAGAGTCCGATTG	907
NM_033211	C5orf30	uid_0058265	CCTCCTCCCTCTGGCTGCAG	907
NM_001013653	LRRC26	uid_004731	GTAGTTTGGAGCTCCCGGAC	906
NM_004380	CREBBP	uid_0035043	GCGGCGGCACCATGTTCTCG	906
NM_017592	MED29	uid_0047793	CTGGGTGAAGGGCGGAGCGA	905
NM_006828	ASCC3	uid_0040370	CGGGACGCTCCACTTTACCC	904
NM_001242783	TRIM26	uid_0020863	CAAGAGCCGCAGCCTGAGTT	901
NM_014870	ZBTB40	uid_0044362	GAGGGAGTGGCCAAGGTCAG	901
NM_000069	CACNA1S	uid_00127	TTTCAAGCCTGGGGCAACAG	899
NM_015650	TRAF3IP1	uid_0045826	AGGAGTGGGGGTTCCGCGGG	899
NM_020932	MAGEE1	uid_0051676	TCTCAGATTTAGGGTACGAT	899
NM_201433	GAS7	uid_0069164	GGCTCAGGGGGAGGAGACCC	899
NM_003524	HIST1H2BH	uid_0033262	TGGCTGATTTGGTCCAATCA	898
NM_022754	SFXN1	uid_0053349	TGGGGCCACTATGTTCCATT	898
NM_001284357	LRRC49	uid_0026394	GCATTAGTGGACAGGAGCCA	894
NM_005642	TAF7	uid_0037831	CAGTGTTTCGGAAGAGCTGT	894
NM_014734	SUSD6	uid_0044095	CCGGCCGGGCCAGGTACCCA	893
NM_153686	LCORL	uid_0064226	CGCGGGCGGCGGGAGCGGTA	892
NM_001135218	TAF12	uid_0011383	GAGCTCTGCGTATTCCAACC	891
NM_001256795	LOC100129083	uid_0022528	GGCTCAGGGTCCCAGAGCTG	891
NM_080863	ASB16	uid_0059753	GCCAGCAGCTTCTCAGCACC	890
NM_001286649	STK24	uid_0026905	GAGCAGCTGGGACCCGGGCC	889
NM_004844	SH3BP5	uid_0036031	GCTAAGTTACAAGGGGGTGG	889
NM_001271682	FTH1P18	uid_0023884	GGGAGCACGCTGAGTTCCAT	888
NM_020451	SELENON	uid_0050998	TGCGGTCGGGTCCGTAGTCC	886
NM_001167924	CMSS1	uid_0015836	TGGCTGCAGGGTACAAAATG	885
NM_153818	PEX10	uid_0064340	AGGCGCAGGGCGGAGCGGAG	884
NM_001102596	DTX2	uid_008987	ACAGATCTGCCGGAGGCGCT	883
NM_001143837	NOX4	uid_0012697	ACACGAGTAATCCAGCACTT	883
NM_001286487	TMEM87A	uid_0026770	TCCCAGCCGTTAAAGGTTTT	883
NM_003508	FZD9	uid_0033224	GGCCACGCGGAGCACGGGGT	882
NM_138420	AHNAK2	uid_0060530	GTCGGCCTCATTCAGCCCAT	882
NM_015306	USP24	uid_0045235	GTGCTCGCCGTTGGCAGGCT	878
NM_025163	PIGZ	uid_0055208	CTGGGGGCGCCGCCGTCCCT	878
NM_001005200	OR8H2	uid_003370	AGGCGGAGGTTGCAGTGAGC	875
NM_018672	ABCA5	uid_0049685	CACTGCAACCTCCGCCTCCC	875
NM_206923	YY2	uid_0069712	TCACTGCAACCTCCGCCTCC	875
NM_001144913	FGFR2	uid_0012988	TCTGTTTGCGCACATTTGAG	874
NM_001193534	FBXL5	uid_0018161	TCGTCTTCATAAGCCGCAGA	874
NM_001258330	EPB41L1	uid_0022990	GCGGGCGAACGAGCAAGCAG	871
NM_003692	TMEFF1	uid_0033638	AGACCCCGGCCCGCCCGGTG	871
NM_001145446	ZNF200	uid_0013559	GGGTGGCGGGGTGGGGGGTG	870
NM_001260505	STK31	uid_0023135	GCTTCAAGCTGTGACTTTAG	870
NM_003358	UGCG	uid_0032911	GCGGCTCGCGCCCCACTCCT	870
NM_014918	CHSY1	uid_0044470	ATCCGTCCGCGCCGCGCGAT	870
NM_018955	UBB	uid_0049980	GTCCTGAAAGAGGGTATTTC	870
NM_013356	SLC16A8	uid_0042537	AACATTAGGAACATGGCGGA	868
NM_001257378	SEC14L3	uid_0022769	GGGCATGGAGCGTGTGCCAG	867
NM_001114600	SZRD1	uid_009589	TTGCCTGCCCTTAGAAAAGA	866
NM_020354	ENTPD7	uid_0050821	TGACCGAGCTGGTTCGCCCC	865
NM_198082	CCDC57	uid_0068105	CTTCGATCTGCGGCGGTGGT	865
NM_001258353	EFTUD2	uid_0023008	GGACTGGCAAGGCGGAGTAG	864
NM_001258398	CCDC103	uid_0023053	GACTGGCAAGGCGGAGTAGC	864
NM_002483	CEACAM6	uid_0030937	ACAGAAAGGGAAGAGGAGGA	864
NM_018060	IARS2	uid_0048677	CTGCAGGGAGGACCCGGAGG	864
NM_001190274	FBXO11	uid_0017641	GGCGAGCGGGACCCCGAGTC	862
NM_005578	LPP	uid_0037689	AGGGAGTGAGGGCTAGTGGA	862
NM_024927	PLEKHH3	uid_0054914	GAGGAGACTGTGACGAAACC	862
NM_001024675	ACTL10	uid_005284	AGAGCCAAGGGCAGTGATTT	861
NM_001166208	SYNPO	uid_0015494	GAGGGAGGGGAGGGGGCGTG	861
NM_003980	MAP7	uid_0034270	GAGAGGCGAAGTACATGGGT	861
NM_133445	GRIN3A	uid_0060116	CTGCGCTAAACGCCCACTGT	859
NM_014488	RAB30	uid_0043614	GGCCGCCATGTTAGGAGTAC	858
NM_014232	VAMP2	uid_0043082	AGGGAGCTGCCGGGGCATGG	856
NM_032882	PNMA6A	uid_0057794	TGACGTCACCCGGGGTCCTG	855
NM_001285	CLCA1	uid_0026475	GGAGCCCACATCCGGTTCCT	854
NM_021204	ENOPH1	uid_0052166	CGGGAACAAAGAAGCGAACG	854
NM_199263	THSD1	uid_0068978	GTTTCAAAAGAACATAGTTC	854
NM_001173552	TMPRSS4	uid_0016892	GGAGGGGGGGCGGAAACTTC	853
NM_024570	RNASEH2B	uid_0054241	CCTGGAGCTAGTCCGTGTTA	852
NM_001145314	CEP44	uid_0013435	GCTGCAAGTTAGAAGTGGAC	851
NM_139249	MS4A6E	uid_0061133	ATGGACTGTGTCAAACATTA	851
NM_001005281	OR6B1	uid_003477	CACACACACACACGGCTATG	850
NM_001199821	MDP1	uid_0019375	AGAAGTAGGGAGGATGCCCG	849
NM_001171610	LDB3	uid_0016384	CTCCTTGCTCCTGTGTCCTC	848
NM_001270640	JOSD2	uid_0023639	CCCGGCGATGGCGTCATGCG	847
NM_001178085	ZFX	uid_0017231	GTCCTCCTGGCACCCCGTGT	846
NM_001287147	MOGAT3	uid_0027161	GGGTGGGGCTGGGAGGCGTA	846
NM_001172502	SLC6A2	uid_0016614	GCTGCTCACCTCCTGCTGTG	844
NM_022788	P2RY12	uid_0053420	TGGGACAGAAATTACAATGA	844
NM_014916	LMTK2	uid_0044464	ATGGGCGGGGCCTCCTGGGC	843
NM_001271012	FLI1	uid_0023735	GGCAGTCTGATTTCGGGCAG	842
NM_198508	KLRG2	uid_0068477	ACGGCAGCGGGGCCAGGCGA	842
NM_014695	CCDC144A	uid_0043993	GGTTCCGTGATGTCACAGGT	841
NM_138294	PATE1	uid_0060336	GGAAGGCATAACCTGCTCCT	841
NM_001197107	SCHIP1	uid_0018586	TTCATGGCACTGTATCGATA	839
NM_138428	SMIM12	uid_0060547	GTCGCCACGTGTTTTCTGCG	839
NM_054104	OR6C3	uid_0059169	TTAGCTGTTTCTCAGTGATG	838
NM_001421	ELF4	uid_0028608	TCACGGGCGCGGGGTGGCGG	835
NM_001001523	RORC	uid_002303	GGCGCCCCACGTGGCCAATC	831
NM_001201402	GALC	uid_0019553	TAAAGGCACTTAAAAACAGC	831
NM_014480	ZNF544	uid_0043600	GGGGCTCGGCGCTGTCATCT	831
NM_144507	KLK8	uid_0061219	GCCAAGATTTTAGTTCTGAG	831
NM_207385	C16orf47	uid_0069997	GGGGAAAGTGGCAGATTGTT	831
NM_012434	SLC17A5	uid_0042167	GGAGACGGTCGTCCGAACAC	830
NM_001243080	ELF5	uid_0021076	TTTACTGAGTCCCCTGGGCT	827
NM_199126	ZNF585A	uid_0068891	GTTTCTGTGGAGCCAGTAAT	827
NM_001136037	LIMS2	uid_0011689	GGGGCTGACGGTGGGGTTGG	826
NM_001080421	UNC13A	uid_007436	GGCCATCTTGGTTCAGCACC	824
NM_001282494	GOLGA8N	uid_0025703	CCAGACAGCAGCGTGTCCAG	824
NM_015466	PTPN23	uid_0045555	TTCGCGCGGAGGGAGTAGGG	822
NM_002446	MAP3K10	uid_0030864	GGGGCGCGCCACCCCGGCCC	821
NM_012467	TPSG1	uid_0042228	AGGTGCAGAAGGAACAGGTG	821
NM_001003443	OR56A3	uid_002678	ACCCCAGTGACATGACACTG	820
NM_001040283	DMRTC2	uid_006454	CAAGAAGCTGGCAGAAGGGA	819
NM_003539	HIST1H4D	uid_0033305	CAATTCTCCCTTGCTCAGAC	819
NM_023112	OTUB2	uid_0053640	GTGCCTTCAGCCTATGCGTT	819
NM_032296	FLYWCH1	uid_0056786	GGCGCCGCGCAGGGAAGACC	818
NM_001146688	KDM3A	uid_0014135	AACCAAGTCAGCGCTGGAGT	817
NM_005326	HAGH	uid_0037111	GGGAAAGAACATCGTCTGCG	817
NM_014634	PPM1F	uid_0043860	AGGCGAACTGCGGCTCCACC	817
NM_020998	MST1	uid_0051792	GGTGTTAGGAAGGTTTGGTG	817
NM_001127212	GAGE2A	uid_009943	TTGGGGCGTGGCGCTGGGAA	816
NM_014798	PLEKHM1	uid_0044219	GGATGCGTTCTCCCTGACAC	815
NM_000520	HEXA	uid_001201	TCACCCGACTCGAGAAGAAC	814
NM_001267554	F7	uid_0023347	GCTCAGTGGCTGGGCAGCAG	814
NM_001271442	C21orf2	uid_0023817	ACGTGGGTGCGGTGGGACCC	814
NM_002641	PIGA	uid_0031301	GTGAGCACCCACCCTACCGT	814
NM_001004311	FIGLA	uid_002844	GCTCCCGAGTCACACCTGTG	813
NM_001199659	LETM2	uid_0019271	TCGCCGAAGTGACTTCTTTG	813
NM_181600	KRTAP13-4	uid_0066883	ATGTAAAGGATGACCCTGTT	812
NM_001172674	ZNF347	uid_0016692	GGAGTGTTCACTATGTCCCC	810
NM_001076	UGT2B15	uid_007007	GTCAAGGGCACCGAACAGGC	808
NM_003649	DDO	uid_0033549	GCTCCTTTCTCCGGGGCAAT	808
NM_014877	HELZ	uid_0044379	AGGGGCCAGCTGCGGGCGCC	808
NM_004723	ARHGEF2	uid_0035794	TGGCGCCCAGAAAGCAGGCG	804
NM_014275	MGAT4B	uid_0043166	CCGCGTGGGCTCGTGCGAGT	804
NM_025106	SPSB1	uid_0055119	GGGGCGGCCGAACCAGCGCC	804
NM_001128211	NUDCD1	uid_0010304	GAATGAAGTATGAATTAGCT	802
NM_145901	HMGA1	uid_0062284	TCGACTCGAGTTCGCAGCCC	802
NM_001282789	FAM71F1	uid_0026011	GCCATGAGCCCACCTACAAC	801
NM_130848	DCANP1	uid_0059975	AACCCTTATTAAGTGTGTGC	799
NM_003058	SLC22A2	uid_0032263	GTGGAGCACCGACAAGCCTG	798
NM_001165032	RNF182	uid_0015254	TGGTGGTGGCGGCCCATCGG	797
NM_002862	PYGB	uid_0031796	TGCCGGGCTTGCCCAACGAG	797
NM_017706	WDR55	uid_0047985	TGTCCTGCTGTGACCCCGTT	797
NM_012133	COPG2	uid_0041548	ATTCCTGCTGCTGCGGGCGT	794
NM_005372	MOS	uid_0037208	AAAGGGATGAGGTGGAGCGA	792
NM_147190	CERS5	uid_0062346	AAGGAGCTAGGCCTGAAATA	792
NM_152626	ZNF92	uid_0063257	ATGCAAATACTGTCTGGGGT	792
NM_001001888	VCX3B	uid_002444	CAGGCTGGGTTCCTCAGAGA	790
NM_014312	VSIG2	uid_0043241	GGACAGAGGGATTGCAGAAT	790
NM_024513	FYCO1	uid_0054141	GCGGGTGGGACAGTCGGTCC	790
NM_001001673	RNASE9	uid_002376	CCCTTTGTAGCCTTATATTT	789
NM_001168393	CREBRF	uid_0015996	ACGTGACAGGGGTGCCCGGC	788
NM_001202557	CD44	uid_0019748	CTCTCTCCAGCTCCTCTCCC	787
NM_002414	CD99	uid_0030786	GTTGTAGTTCACTTTGCTTC	787
NM_207118	GTF2H5	uid_0069803	TCTTTCCGCGGCTCCCGGCC	787
NM_001277331	KRTAP9-6	uid_0024466	GAAAGAAAAATCCTGCTGAT	786
NM_001497	B4GALT1	uid_0028746	GGCCTCGGGAGGGTGGGCAG	786
NM_002940	ABCE1	uid_0031961	CTCGGAAAAGATTGGATTCC	786
NM_033550	TP53RK	uid_0058644	CGAGAGTCACCGAAGATTTC	785
NM_001006121	RBMY1B	uid_003758	GAGACCACGCTTGTGCCACG	781
NM_005540	INPP5B	uid_0037596	AGGAAGCCCAGTGTACCCCA	781
NM_001282866	2019-03-08	uid_0026065	GGTCTGTTGCTTTGTTGTGG	780
NM_025230	DCAF11	uid_0055312	AACTAGGCGTAACGGCTGAG	779
NM_001277173	RBM46	uid_0024411	GTCGTTGGGCCCCGGGATTT	778
NM_014016	SACM1L	uid_0042775	CTTTAGCAAGTCGGGGCCAG	776
NM_058222	TECTB	uid_0059312	TTGGAAGCGTCAATGACACA	776
NM_015509	NECAP1	uid_0045622	TGGAAATCTCTGTCCTGGAG	775
NM_001082	CYP4F2	uid_007854	CTGATTCCTCTGCACCCAGC	774
NM_177458	SLURP2	uid_0066049	GGTTAGGCCTCTGAGCGGGC	772
NM_004816	FAM189A2	uid_0035972	GAAGTGCCAACTTATGTCTA	770
NM_001162997	SMIM6	uid_0014719	CTCCTGAGAGAAGTCAGACT	769
NM_007284	TWF2	uid_0041278	TGCGTGTGACCGAGCGTGCG	769
NM_014671	UBE3C	uid_0043936	CGGAGGCGCGCACGTCTGCA	769
NM_025250	TTYH3	uid_0055371	GGCACGCTGTGGGGCGGGAT	769
NM_001006109	HMCES	uid_003749	AGCGGGGGTGAGGAGAGTCG	768
NM_001036645	HHLA3	uid_005888	AGACTGAGATCCTGGTGTCG	767
NM_016640	MRPS30	uid_0047416	GACTGGAGAAGTTATATGAT	765
NM_001170753	PPP1R32	uid_0016220	CCCAGCCCTGTGGAGGAGGC	764
NM_152678	DENND6A	uid_0063357	TTAGACAAGGAAGCCAGGAC	764
NM_173570	ZDHHC23	uid_0065104	GGAGGTGGGTCCCGCACCTC	764
NM_001085471	FOXN3	uid_008072	CTAGGACCCAGCAGGGCTCC	763
NM_001198973	KIAA1522	uid_0018920	GCAGAGCACCCACGGACTCC	762
NM_152325	TEX26	uid_0062640	GCCACGCAGGAGGCTTAACC	762
NM_018440	PAG1	uid_0049457	GGCCGGGCTGGGGGTGCACA	761
NM_000781	CYP11A1	uid_001730	TCTGCTAGGGCTGGCACTGA	760
NM_006570	RRAGA	uid_0039815	TGTTGCTAGGGGTACGTGTG	760
NM_139015	SPPL3	uid_0060971	TGGGCCCGGCTCGAGGGGCG	759
NM_001197323	HIRIP3	uid_0018667	CCTTGCAGCGTCTCCGGAAG	757
NM_024299	PPDPF	uid_0053965	GCGACTCTCGCCGTCTGGCT	757
NM_207373	C10orf99	uid_0069980	AGGGGCTGACTTTACCCTTT	757
NM_206919	ARL9	uid_0069704	CCCAGCTACTTGGGAGTCTG	756
NM_001291311	PLD3	uid_0028201	GCAGGGTAGGGTGAAACTGA	755
NM_006837	COPS5	uid_0040397	GGGCGGAAAGTGTTTTTGTG	755
NM_024913	CPED1	uid_0054893	CAGCCCTGTGTCCGAAACCG	755
NM_013389	NPC1L1	uid_0042609	AGCCTCATCACGCAGGTGCT	754
NM_001143994	RASSF7	uid_0012835	TCGGGGCGAGCGCAGCGATT	752
NM_002882	RANBP1	uid_0031837	AAGTGCGCGCGGGTGTCGCC	752
NM_001001670	SPATA31D1	uid_002372	GAGTGGCAAGGTAGGGCAGA	751
NM_001172735	PPP1R16B	uid_0016748	GGACAGGGTCCCGGCGCTCT	751
NM_152332	TC2N	uid_0062661	GGGGCGAGGCAAGGCGGGGA	751
NM_001284215	TRIP12	uid_0026246	AGACATTGCAGCATGGGTGA	750
NM_004831	MED26	uid_0036003	TTGCGCGGAGGCGCGGGGCG	750
NM_021945	SLC22A23	uid_0052578	GTTTCCTCAATGGTAGAATG	750
NM_182515	ZNF714	uid_0067306	AATTCCCTCTGGGGTGGGCC	750
NM_013314	BLNK	uid_0042453	ACCAGGTTAGGACAAGTTTC	748
NM_001005214	LRRC52	uid_003404	GCTCGCTCCCAGACTGCTGC	747
NM_001136273	ZFP92	uid_0011844	AGGAGTGAGAACACCACAGG	747
NM_173514	SLC38A9	uid_0064973	TCCGACTGGACTCGCCCACC	747
NM_000364	TNNT2	uid_00823	CCACGCCATATAAGCCCATG	746
NM_001282436	BLOC1S2	uid_0025612	TGCCAACAGTCGCGACGTCT	746
NM_001099685	RHOXF2B	uid_008629	GCGTGGGAGGGGGAGTAGGA	745
NM_001277378	C19orf67	uid_0024492	TTTAGAGACCCCTCCACTCT	745
NM_003154	STATH	uid_0032481	CAGTGGGTACAGTTGTTTCC	743
NM_018688	BIN3	uid_0049707	GGCCAGAGCCAGAGAGTCGC	743
NM_152546	SRFBP1	uid_0063100	TAGTTGTTCTGTCTCAGTTC	743
NM_001100631	PRAMEF22	uid_008813	AGGGCAGAACTATGTCTGTG	742
NM_001146155	PTGR2	uid_0013992	CAAGGGAAATGCGGAACGTC	741
NM_001764	CD1B	uid_0029301	ATATGGGGGCTTTTCCAAGG	739
NM_024332	BRCC3	uid_0054038	GGGAAACGCCCGCGCGGTTT	739
NM_001085452	SPATA31A1	uid_008064	CTAGAAGGTGGGATGGTGGA	738
NM_017688	BSPRY	uid_0047951	CCAAATATTACTGTGACCGT	738
NM_001004019	FBLN2	uid_002774	GAGTCTGGGCTCTGAGCGAG	737
NM_001161	NUDT2	uid_0014497	GGTTTCTTCAGACCTCTGAT	732
NM_001170633	C12orf56	uid_0016146	GGTCCCCGCGCCTGGAGAGG	731
NM_032875	FBXL20	uid_0057780	GCCGGCCCTGACGGCGCTCC	731
NM_001256793	BMPR1B	uid_0022522	GTGATCAGTTGAAGTCTCTG	730
NM_024639	ZNF322	uid_0054376	CCGAGTCTTCGGAAAGGGGC	729
NM_001100399	PDS5A	uid_008764	TTGCCCTGCGTGCCCTCGCA	728
NM_001244638	ARID5B	uid_0021501	AAAACAAATAGTCCATGCCC	727
NM_025164	SIK3	uid_0055212	GTCACGGTTGCCATGGCTCC	726
NM_001242778	IKBKB	uid_0020856	GTGTGGTCTCTAGACAACTG	725
NM_005337	NCKAP1L	uid_0037138	TGGTAAGGCTATGAAGTGGG	725
NM_175610	TJP1	uid_0065677	GCCGGGTAACCCAAGTAACT	725
NM_182526	TMEM229B	uid_0067329	GGCGGCACTCACCCATAGTA	724
NM_002977	SCN9A	uid_0032054	GGACCCAGCTAGGGGCGCGG	723
NM_018935	PCDHB15	uid_0049931	TCTATTAGGAGTTTGGAAAT	721
NM_001172746	SEC23B	uid_0016752	CGCTTACGCACTTGCTGGTT	719
NM_002052	GATA4	uid_0029966	TCCAGGCTCTGGGGTCTCCG	719
NM_001085368	ZNF655	uid_008013	ACTTCCGGCGACGGAGTGCA	718
NM_001289413	EHMT2	uid_0027772	AGCACGCGTGAGGGGCACGA	718
NM_000754	COMT	uid_001678	GCAAGACTAGACCAAGAGGC	717
NM_001113349	ECE1	uid_009406	GCAGCGGGACCAGGCGTCTG	717
NM_001975	ENO2	uid_0029793	TGTCGAGTGGGTCGGGCCGT	717
NM_020386	HRASLS	uid_0050879	AGGCGCTGTGCTAGGCGCCG	717
NM_201380	PLEC	uid_0069137	CCCCTCCCACCCACAGCCGA	716
NM_001143958	TMEM30A	uid_0012768	CATCTTCGCTCTGTTGGCCG	715
NM_175575	WFIKKN2	uid_0065665	AGCTCTGTATCTCTGTGTCC	715
NM_021130	PPIA	uid_0052013	GGAGGCAGGTTCCCGCCTGC	714
NM_024702	ZNF750	uid_0054516	ACTGTCTGTGAGTGCGGCGT	713
NM_001290332	SYT8	uid_0028107	CTGGGGAGTCACCCTGGGCC	712
NM_000895	LTA4H	uid_001978	AGGGGGACCAAGCGTGCTCC	711
NM_033656	BRWD1	uid_0058685	GCGGCTGCCCGGGCTTTGTG	710
NM_001171904	DCAF1	uid_0016457	TTCATTTCCCAGGCGTCCCC	708
NM_133436	ASNS	uid_0060104	CATCCTCCTCGCGTGCCCTG	708
NM_001024457	RGPD1	uid_005238	GAACTGCTATTTCTTTTGGC	707
NM_001184776	SEZ6L	uid_0017394	TTGCAGGGCCGACGGGCCGG	707
NM_015356	SCRIB	uid_0045348	GAACGCTCGGACTGCGGGCC	707
NM_001079536	ART5	uid_007237	TCCCTTTCTCAAGGCCTGCG	706
NM_001164759	PRKAR1B	uid_0015190	GAGGATGGCACAGGATAGGC	706
NM_194286	SRRM4	uid_0067927	GGGGCGTGCGCCTGTCACCA	706
NM_001282921	C2orf54	uid_0026117	AGAAGGCAGCAGAGATGCCA	705
NM_001822	CHN1	uid_0029433	GATGGCGTCTGCGAGGCCGC	705
NM_178859	SLC51B	uid_0066661	TTCGGATTGTGAAAGTCAGG	704
NM_001037332	non	uid_005949	GCGAAGGGGCGGGCGCTGGG	703
NM_001127584	ING4	uid_0010110	CGGAAGTTCTCCTTTAAGGG	703
NM_001145291	PDE6B	uid_0013401	AACCAGACCCTGTGGAATGA	703
NM_016428	ABI3	uid_0047050	TACACGCTCTGTGCAGATGA	702
NM_001873	CPE	uid_0029564	CAGTGACGTGGGTGGGTCAT	701
NM_001135553	MKNK1	uid_0011400	GAGGGGAGATTGCTGGCAAG	700
NM_080827	WFDC6	uid_0059717	CATGTTGTCTTGGGCTTTCC	700
NM_006334	OLFM1	uid_0039289	GGTCCCGGGAATGGGGACAG	699
NM_021268	IFNA17	uid_0052289	TTTGAGTGCAGGGGAAAAAT	699
NM_022553	VPS52	uid_0053234	GCTGCGATGCCGCTGGATCA	699
NM_144668	WDR66	uid_0061446	CGACCGGCAGGAGGCACGTC	699
NM_001127710	PRG4	uid_0010191	TGAGGAAAGTTTGATTTCAT	698
NM_001258351	GZMM	uid_0023004	CAGGTGTGATGATGGTAGTG	698
NM_015401	HDAC7	uid_0045435	GGAGCCGCGGCCGGCGTTCC	697
NM_016729	FOLR1	uid_0047450	TCCAGGTGGTCACGAGGTTC	697
NM_024318	LILRA6	uid_0054004	GGAAGAGGAACTGCCACCCC	697
NM_001099405	SCN5A	uid_008531	CCAAGCCCCAGGCCGAACCC	695
NM_005288	GPR12	uid_0037011	GGCTGCTCTAGGGTGCGGGC	694
NM_001146706	KDM5D	uid_0014152	CGGAGAAAATTCCTCCTTTG	692
NM_018176	LGI2	uid_0048920	ATTGGCCAGAGCCGGGCTGC	692
NM_021903	GABBR1	uid_0052492	GGCTGAAGCACGGAGGAACC	692
NM_023068	SIGLEC1	uid_0053607	TGTGTCCCCACCTCCTCTGC	692
NM_001172501	SLC6A2	uid_0016611	GAGATGCAGGAGTAAGTGCT	691
NM_014753	BMS1	uid_0044141	GGTGCCCTAAAGCCCTCTTT	691
NM_017542	POGK	uid_0047699	GGAGCGCGGCTGATGTCAGC	691
NM_019118	TMEM234	uid_0050326	AACTCTGAAACTCACCATCC	691
NM_001177355	MSLN	uid_0017032	CAGGAAGGCAAAGCTGCCCT	690
NM_001290265	CERS1	uid_0028068	TGATGGGGGCTGCTGAGATT	689
NM_001168303	KLHL13	uid_0015928	GGTCATTCAGCTTCAGGGTC	688
NM_001270551	MDK	uid_0023617	CGCCGGAGTAGAAGCGCGGG	688
NM_014258	SYCP2	uid_0043140	ATTCAAAGTCCCCTCTGCCC	688
NM_152658	THAP8	uid_0063327	TTCGCTGTTCCAGTGGGTCG	688
NM_014670	BZW1	uid_0043933	CTCCAGCTGAGTCCCCTGCC	687
NM_018332	DDX19A	uid_0049232	CGCGGCGCCAGGTCTCTCCT	687
NM_001004067	NOMO3	uid_002795	GGAGGACTCCGCGCGACATC	686
NM_001243228	TCF4	uid_0021135	CTGGTCGACCACGCCTCCTC	686
NM_022912	REEP1	uid_0053524	GATTGGGCGGTGAGCTGGTC	686
NM_173614	NOMO2	uid_0065153	GATGTCGCGCGGAGTCCTCC	686
NM_018426	TMEM63B	uid_0049424	CGTGCGCCGGCGTGCGGGGC	685
NM_001191035	TRIQK	uid_0017909	TCCGAGAGCAGGCTGAGGCC	683
NM_001204862	ELOC	uid_0020075	GGGACTGACGAGTGAGTCTC	683
NM_130801	MEN1	uid_0059938	GGCCAATCCCTGAGTATCTC	683
NM_152305	POGLUT1	uid_0062595	TTTCCCTGAGAAGGCTGCGC	683
NM_001145308	LRTOMT	uid_0013426	GTATAGGGCAAGTTCCCGAA	682
NM_001198934	ABCC10	uid_0018886	GAGCGAATACTCCACGTGAG	682
NM_001839	CNN3	uid_0029475	GGCCATTCACGTCAACCTCC	682
NM_004913	VPS9D1	uid_0036169	GTCTCACGTAGAGAGGGGCC	682
NM_000453	SLC5A5	uid_001058	ACAGGCCAGGACAGGCTATC	681
NM_017980	LIMS2	uid_0048516	GCCCTCCTCAGTGTGTCCAC	681
NM_005670	EPM2A	uid_0037900	GGTTCTTTGTCTGTAAAATG	678
NM_001282305	STK25	uid_0025486	GGACCCAGGAGGGGTTCAAG	676
NM_005766	FARP1	uid_0038083	CCACAGCCCCCTCCAGCGTC	676
NM_001004707	OR4D2	uid_003112	CAAGACAGCACCTAGTATAA	675
NM_001100619	CABLES1	uid_008804	CCATGCTCGCCCCTCGGTGC	675
NM_001164213	LRCH1	uid_0014913	GGCGCGGAGGAAGGCTCAGG	675
NM_007252	POU6F2	uid_0041198	GTCTGCCGGAGGTCACATGA	673
NM_015508	TIPARP	uid_0045619	GGACGGGCTCCACCTGCCTG	672
NM_024515	WDR25	uid_0054147	CAATGACGGCGCCGTCGGGC	672
NM_003708	RDH16	uid_0033670	CTAGGGGCACATTGCCCAGT	671
NM_001170753	PPP1R32	uid_0016222	GGAGGTTGGGGCCGGAGCCC	669
NM_001193484	LIMS1	uid_0018100	AAGTTGTGCCTTGCTGAGGA	668
NM_033375	MYO1C	uid_0058430	CGCCCCTCCGGCCGAAGACC	668
NM_001005243	OR9K2	uid_003444	TGAAAGGCATTTGGGTAGAA	666
NM_006453	TBL3	uid_0039558	GCTGCATCGGGAAGCGGAAG	666
NM_001166287	RGMA	uid_0015564	CGCGCGTGGTTGGGCAGACC	665
NM_001242789	BRF1	uid_0020875	GGGACGGGTGGGTCCGTTTT	664
NM_001105077	MECOM	uid_009095	GGGTTTCTCTGCCGGCTTGT	663
NM_001258023	GRIA1	uid_0022859	CTCTTGCCTGGAGTGCGAGT	663
NM_005061	RPL3L	uid_0036515	CATCAGATAGACAGCCTGAG	663
NM_001256423	ARHGAP19	uid_0022282	GGGCCTGAAAGGCAGTACTT	660
NM_005915	MCM6	uid_0038396	CCGTGGCCCGCGGGTATTTT	660
NM_001199513	TGIF2	uid_0019211	GAGGCTCCCACCGCCGCTAT	659
NM_002171	IFNA10	uid_0030247	TTTGAGTGCAGGTGAAAAAT	659
NM_021068	IFNA4	uid_0051902	TATTTTTCACCTGCACTCAA	659
NM_001164425	MBD3L3	uid_0015026	AACACCCTGTCTCCGCCCAT	658
NM_015179	RRP12	uid_0045015	CCGTTGCTAGGGAGGAAGTT	658
NM_000479	AMH	uid_001103	AGGCCCACACCTCAGCACCC	657
NM_178124	CXorf40A	uid_0066222	GGCTGGCGCGCATCAGGGCC	656
NM_139160	DEPDC7	uid_0061057	GGTGCCGAGGACTGCCGCCT	655
NM_001927	DES	uid_0029676	TTGGCAGGCTTGCCCGTCAC	654
NM_015143	METAP1	uid_0044934	ATTGGGGCTGTAAGGGAGCT	654
NM_001033045	GPR155	uid_005724	CGGGAAGCGGCCCGTCTTGC	652
NM_152568	NKX6-3	uid_0063138	GGAGCCTTGTCGCCCACGCC	652
NM_001146157	FAM25A	uid_0013998	GCTGGACAGGTGAGTCAGCG	651
NM_017621	ALKBH4	uid_0047824	GCAGCCCGCGCTGACCCAGT	651
NM_000670	ADH4	uid_001500	CAAATGATGTGGTAAGAGGC	650
NM_003242	TGFBR2	uid_0032649	TGGTGTGGGAGGGCGGTGAG	650
NM_030796	VOPP1	uid_0055648	TGGCAGGCTCTCCCTTCCCA	650
NM_001004063	OR4K1	uid_002788	AAAGACTTTTCCTTCACTTT	649
NM_001145774	ADGRG1	uid_0013782	AAGACAGGCAGGTGTCCCCG	649
NM_001000	RPL39	uid_002215	TTCCCTAAGTGCGTTCCCCC	648
NM_003033	ST3GAL1	uid_0032198	GAAGGGGAGGGCCGCGCGCA	648
NM_001161585	EQTN	uid_0014601	GACTGAGTCACAAAGCTGTT	647
NM_002095	GTF2E2	uid_0030055	CTGGGGCCTCCATGACAACG	647
NM_017602	OTUD5	uid_0047802	GGTTCGAGAACCCTCGGCGG	646
NM_024833	ZNF671	uid_0054769	ATAGGTTTGTGGGTAGAGTG	645
NM_019022	TMX3	uid_0050116	GGAAAACGGTGCTGGTTCAC	644
NM_024753	TTC21B	uid_0054596	AAGGAGGTCACACTGGGAAA	644
NM_001042395	non	uid_006596	GAGGCAGGTTCTGTCTCTCC	643
NM_001114753	ENG	uid_009623	GGGGAGACAAGCCTAGAGCC	640
NM_014165	NDUFAF4	uid_0042962	GGGCTCCCTTTTAAATGCCC	640
NM_033329	SIGLEC12	uid_0058403	ACTGCAAACCCACATGCTAT	640
NM_001199233	TEX48	uid_0019103	AACACTGGATGCTGTAGATC	639
NM_001287254	ZNF596	uid_0027202	CGCGACGTTTTTTGTTGACC	639
NM_006919	SERPINB3	uid_0040557	GGCTCATGTGAAATACATGT	639
NM_018214	LRRC1	uid_0048988	CGGCAAAGACGGGGGCGCAT	639
NM_207518	PRKACA	uid_0070120	TGTCCCTCCTCCACACCCAG	639
NM_001039673	YIF1B	uid_006214	AAGGCACCGCCCAGTCGTCC	638
NM_005745	BCAP31	uid_0038034	CACCAGCCCTCGCGAGGCCC	638
NM_198532	PEAK3	uid_0068518	CAACACTTCCCCAGCAGCCG	638
NM_001754	RUNX1	uid_0029274	ACAGCCTGGGGGAGGGCAGG	637
NM_003399	XPNPEP2	uid_0033008	ATCAGCTTGCTGGAGGGAAG	637
NM_024082	PRRG3	uid_0053859	GTCGTGGCGCGCGAGGCGCG	637
NM_032346	PDCD2L	uid_0056906	TTTCGAGCCCCTGACGCCAG	637
NM_203301	FBXO33	uid_0069335	GCACCCCTTACGCCTTACGG	637
NM_001202489	UBE2G2	uid_0019703	AGAGCGACTAAGGCGAGGGC	636
NM_170735	BDNF	uid_0064469	ACAGGAAGAGATTAATTTTG	635
NM_001195135	RNF225	uid_0018310	AGGGAATCCAGGGAAGACTG	634
NM_001206670	PLA2G4E	uid_0020224	AGCCTCCTGGGGTAATTTCA	634
NM_203403	LURAP1L	uid_0069439	AGGAAAACTGAAAAATCAAC	634
NM_020853	FAM234B	uid_0051527	AAGTGAGACTCAGAGTGGTG	633
NM_012387	PADI4	uid_0042049	GGTGTCAATGCTGGTACCAG	632
NM_001039848	GPX4	uid_006295	GCGCGGAGGGCTGGAAATCC	631
NM_139346	BIN1	uid_0061200	GCGCGTTCTCCCAGCAGCCG	631
NM_001032221	STXBP1	uid_005670	CTGGCGCCCAGCCGCATCTC	630
NM_181509	MAP1LC3A	uid_0066816	TATCACGTTCAAGTTCCAGA	630
NM_032271	TRAF7	uid_0056745	GCCGTCCGGGCCCGGAGAGG	629
NM_001017369	MSMO1	uid_004944	TCGCGCGAGTCACACGATGT	628
NM_001220494	GLYATL1	uid_0020532	CCCATTGGCTGTTCCTGGCC	627
NM_001271184	TRO	uid_0023797	AGGGAGTGATAACTGAATAG	626
NM_012397	SERPINB13	uid_0042075	ACACCTTTGGTTCCCAGCGT	625
NM_004718	COX7A2L	uid_0035778	GAGAGCACGCAAAGTCGCTG	624
NM_024114	TRIM48	uid_0053935	ATTTAGATCACACCTTTGCA	624
NM_001287253	CCNI2	uid_0027200	GCCCAGTCCTGCCGCATCCT	623
NM_004137	KCNMB1	uid_0034567	CAGCTACAGCTCCCTGCCTT	623
NM_001042385	PREPL	uid_006586	AGTTATTCATAACCTAAGTG	622
NM_032562	PLA2G12B	uid_0057286	GGCAAAGGTTAGGGAGTGGG	622
NM_013381	TRHDE	uid_0042593	GGCGGTGTGATGGCCCTGGA	621
NM_018387	STRBP	uid_0049352	GGGCGCTGGCCGGCGCTCTC	621
NM_001006115	IP6K1	uid_003754	TCAGCAGGAAGCACTTCCCC	620
NM_001178083	EXT2	uid_0017228	ATAGTACCAAATTGCCCTCC	620
NM_001193482	LIMS1	uid_0018096	GTATTAGGAGGTGGAGCCTT	620
NM_000619	IFNG	uid_001416	AACTAAGGTTTTGTGGCATT	619
NM_000701	ATP1A1	uid_001579	CGCTCCTGCTGGCTGAACAG	619
NM_182910	SYNE2	uid_0067675	GGAAGGTTTTTTCCCTCCTG	619
NM_000151	G6PC	uid_00315	CAATACATTTTAGACAAACG	618
NM_001185092	NIT1	uid_0017570	GGGGGCGGTGTCCGCAGAGC	618
NM_001239	CCNH	uid_0020595	ACAGGGGATAATCAGAAATG	618
NM_001281471	PPIP5K2	uid_0025261	TTATCTCGCGCTGCCGGAAG	618
NM_170692	RASAL2	uid_0064416	AGTACCCTCCCAGGGATAGC	618
NM_001280795	EPHB6	uid_0025201	TCTAGAGCATCCAGGTCCAT	617
NM_001033873	SMAGP	uid_005794	GGAGTCGCGGAGGCCAGCAG	616
NM_001287385	FAM72C	uid_0027241	CGTAGGCACCGCCCCAGTAA	616
NM_001749	CAPNS1	uid_0029265	CAGGGCGGGATTAAGACCTC	616
NM_004951	GPR183	uid_0036250	CTTTGACAGTGCTTTTTACC	616
NM_152411	ZNF786	uid_0062835	GCGCCGCTTCTTCCTCCCGC	615
NM_000537	REN	uid_001239	ACTGCCCTGCCATCTACCCC	614
NM_012329	MMD	uid_0041949	CCCGCCTCGCTGCCCGAGCC	614
NM_001130970	NSMF	uid_0010941	GGGCCCCGGAGAGCTCGGAG	613
NM_133476	ZNF384	uid_0060181	TGCAGAAGCCGAGTCACTTC	612
NM_207445	C15orf54	uid_0070090	CCTTGCTGTGTGCTGAGCAC	611
NM_080720	H2AFB3	uid_0059620	TGTGGTGACGGCCCCTCACA	610
NM_138374	ZNF845	uid_0060446	GGTAGGGGCGGGGCGCGAAG	610
NM_152374	C1orf216	uid_0062751	GGAAGAGAATGCTAGACCGA	609
NM_000450	SELE	uid_001051	TAAGCATCGTGGATATTCCC	606
NM_003313	TSTA3	uid_0032814	GGAAGCGCAGTCTCGTCCGC	606
NM_198153	TREML4	uid_0068155	ACAGCAGGGCTGAGGTGCCC	606
NM_001243751	CYREN	uid_0021361	GGAAGGGAACGGGCATGTTT	605
NM_001142675	CHID1	uid_0012452	TCACGCCCAGCGGAAGCTTC	604
NM_033267	IRX2	uid_0058327	GGGCGGAGCAGGGGAGGGGC	603
NM_004712	HGS	uid_0035765	GTGCCGGGTGGAGCGAAGCA	602
NM_007175	ERLIN2	uid_0041051	GGGTATCCGTCCTGGGGCTG	601
NM_002581	PAPPA	uid_0031178	TCAAAATGAAAGGAAAGAGG	599
NM_005495	SLC17A4	uid_0037481	AGACATAGGTGACCTCAGCT	599
NM_017739	POMGNT1	uid_0048035	GCGAATGCTCAGACCGTGCT	599
NM_030632	ASXL3	uid_0055478	GAGTGGGTGGGGGCGCGCGA	599
NM_178125	TRIM50	uid_0066224	ACTACAGAGGCCACGCGGTG	599
NM_198310	TTC8	uid_0068270	GGTGATTCCGGATTGTAAAT	599
NM_003258	TK1	uid_0032687	CGTGCGTCCCTCTGTTTATA	598
NM_054112	DEFB118	uid_0059189	CATAACATCAGTCTAGTGTG	598
NM_198531	ATP9B	uid_0068516	CCCTAGGCCCCGCCCTCGTT	598
NM_001081492	KRT80	uid_007828	ATGTAGGTCTCCCTCCCAAC	596
NM_001164443	ANKRD31	uid_0015048	CTTCCGGCCACGGGAGCTGG	596
NM_005612	REST	uid_0037758	GCTCGCCTGGGGGCGCGTCT	596
NM_001130446	CC2D2B	uid_0010749	GCGCCAAGTCTGTTCGCCGC	595
NM_001146037	SLC14A1	uid_0013928	GGGACCAACACCAAAGCAAC	594
NM_006325	RAN	uid_0039274	GGCGGTCGCTGCGCTTAGGG	594
NM_002899	RBP1	uid_0031877	GAGAAGTTAATGGCGTTTGA	593
NM_006407	ARL6IP5	uid_0039456	AAATGACAGAAAGCAACTAG	593
NM_013272	SLCO3A1	uid_0042377	CCTTGGGGCTGGGGCTGAGG	593
NM_001206838	PTPRZ1	uid_0020283	TTTCGCTGCCCTGGAGTTAG	592
NM_005159	ACTC1	uid_0036719	GGGTGTGGGTGCTCCCTGGA	590
NM_001128615	ARHGEF3	uid_0010396	GTAGACCTAGGCCGTGCATG	589
NM_005627	SGK1	uid_0037792	GCTGGCGGCTACGCTGCCTG	589
NM_174899	FBXO36	uid_0065469	GCTGGAAATTTCACGGATCA	589
NM_001195422	GTPBP3	uid_0018436	CGGGAAGGAGAATCGAGGTT	588
NM_006560	CELF1	uid_0039787	GAACTTCAGATTCCCAGGCC	588
NM_001283	AP1S1	uid_0026182	AGTCAAGGACCTGGTTGCCA	587
NM_003610	RAE1	uid_0033466	GGCGGGGCGGTTCACGATGT	587
NM_001082534	CA10	uid_007868	TCGGTCTAAGAACTGCACAA	585
NM_001282204	PCYT2	uid_0025439	CGGAGTCGCCGGGAGCTGCC	585
NM_001287506	PPCS	uid_0027302	CTTTCTGGACTTGGACTCCT	585
NM_032389	ARFGAP2	uid_0056985	ATGCGTCTGCCCGTTCGGGC	585
NM_203344	SERTAD3	uid_0069353	GGACCGGCCGCCCTCCACCC	585
NM_001004333	RNASEK	uid_002881	GGCTCTTAGTATCGGAGGAT	584
NM_004136	IREB2	uid_0034564	GGGCGTTGGCGTGGCTAGTT	583
NM_015199	ANKRD28	uid_0045056	AGAAAGGAAGGAAGAGGGCG	583
NM_000586	IL2	uid_001345	ACCCCCAAAGACTGACTGAA	582
NM_000945	PPP3R1	uid_002085	GTTGGGGAACGCTGAGCGCG	582
NM_006284	TAF10	uid_0039176	AGGCTAGGGCGGAATGGCTA	582
NM_001142554	TRMT1	uid_0012355	TATGGCTTTCATTTTGATCC	581
NM_001161357	FCHO1	uid_0014510	GATTGGTCCAGCCGAAGACT	581
NM_001143983	CHRDL1	uid_0012809	CTGTGTGATGGGAAAGTAGC	580
NM_001171039	ASMT	uid_0016292	GGAGGGGCGCCCAGAAAGCC	580
NM_001185094	NIT1	uid_0017572	GCGGAGAACAGCGGTCGCGC	580
NM_152436	GLIPR1L2	uid_0062891	AGAGAAGAGGGAGGGGAGAG	580
NM_002653	PITX1	uid_0031331	GGAGGGCGGCAGTGAGGGCG	579
NM_002700	POU4F3	uid_0031423	GCTGTCTCTCCTCACCTCCC	579
NM_138690	GRIN3B	uid_0060723	GGGGAAACAGTGCCTCCCAG	578
NM_172344	KCNG3	uid_0064703	GGAGCAGGCATCCCGGCGCT	577
NM_001282706	PDIA6	uid_0025918	ACACTAAAAAATCGGGGCTG	576
NM_148177	FBXO32	uid_0062390	GGGAGCAGGGTACGGGACAT	576
NM_174983	MFSD12	uid_0065587	TCTCCTCTCTCCTTGGCGAT	576
NM_001010938	TNK2	uid_004349	ATGGCCCCTTACCGTGAATA	575
NM_001278622	RAD17	uid_0024992	CAGGGACTACCCTAGGTGAA	575
NM_017971	MRPL20	uid_0048502	CGCACCACCACCGCGAGTTC	575
NM_021027	UGT1A9	uid_0051845	TTCCAGACAACAGTAGCTTA	575
NM_207318	FAM199X	uid_0069865	CGGAGGTTCAGTTCCTCCTC	575
NM_001204353	SPOCK3	uid_0019943	CGCGAAGGGAGGGTGGAGAT	574
NM_001243645	CFL2	uid_0021317	GGGCACGCCTGGTCCCCAGC	574
NM_002792	PSMA7	uid_0031633	GGGTGCGAGGGGGTCGCCGG	574
NM_198935	SS18L1	uid_0068771	CTGGGTGCGAGGGGGTCGCC	574
NM_001040197	AGTRAP	uid_006433	GCCACCGCCCAGGCAGTACT	573
NM_001270484	TBXT	uid_0023581	CCGCCCGGCCCAGCGCCAAG	573
NM_033102	SLC45A3	uid_0058084	GCTTTGTAGCCGCGCCGCGA	573
NM_144650	ADHFE1	uid_0061409	GGCTCAGGGCCATTTTCCCA	573
NM_006198	PCP4	uid_0038986	TTGCACCACTAGGTGGCCCC	572
NM_001017528	PRR5	uid_005001	GCCCTCACCCCACCCCTCGG	571
NM_001135565	PUDP	uid_0011412	AAGCCCAAGGTGCGCGTGCG	570
NM_001001788	RAET1G	uid_002415	TTGGCTGAGAGACACCTGAT	569
NM_001010904	GLYATL3	uid_004306	TCATTGGCTTTTACACCATA	569
NM_145282	SLC25A48	uid_0062024	GGATAAGGGTGCGCTCCGCG	569
NM_001145365	ZNF652	uid_0013485	GAGGGAGGCGAGCGGCGGCG	568
NM_001080480	MBOAT1	uid_007578	CCGGGCGGCGCTTGGGGGCC	566
NM_001080483	MYMK	uid_007586	AGAGTCTCGCCCTGTCACCC	566
NM_002072	GNAQ	uid_0030006	CCCCTACGCCGTGCGCCTGG	566
NM_148919	PSMB8	uid_0062431	GTCGGGGGAATGATGGGTCA	566
NM_001128208	LEPROTL1	uid_0010296	GTGCAGATCGCCGCCGGCCG	565
NM_001130026	TCAF2	uid_0010614	AGATCATTAATATTGCCCTT	565
NM_001271840	IKZF5	uid_0024014	GCTCACGCGAGACTTGAGCA	563
NM_003151	STAT4	uid_0032474	GAGCCTTATACTAGGGAGAG	563
NM_016630	SPG21	uid_0047402	GCTTGGCTGCGGCTGGCGTG	562
NM_080750	DPH3P1	uid_0059668	TGCTGTCTTTTTTTTGGACA	562
NM_003749	IRS2	uid_0033760	TGCGAGGCAGCGGGGCGGGG	561
NM_005908	MANBA	uid_0038375	CAGCCCCCGAGAATAGCTAC	561
NM_001170754	C1orf127	uid_0016224	CTCCCCTTCCCCTCCAGTGC	560
NM_001287001	ST6GALNAC6	uid_0027123	TGGCAGTGAGGGGCAGCCGC	560
NM_133498	SPACA4	uid_0060211	GGCAGAGCCCTCTTGCGCCC	560
NM_001277204	P2RY6	uid_0024426	GGCAGCAATGAGCAGAAGCA	559
NM_001560	IL13RA1	uid_0028890	GGAAGGGCCGCCCCGCCCAC	559
NM_006907	PYCR1	uid_0040530	GCCCCTCCCACGCCGACCGC	559
NM_152904	SPECC1	uid_0063681	GGAAACAATGCAAGAACTGC	559
NM_001161574	MAFF	uid_0014584	TGCCTGGTTCCAGGGCTCGC	558
NM_001178036	DPP10	uid_0017183	GCTAATTGGTTGAGGGAGAC	557
NM_013233	STK39	uid_0042279	GGCGGCGGTTCCCCTCGCCG	557
NM_024706	ZNF668	uid_0054523	GGGCGCAGCTGGCATGAGCC	557
NM_001177842	SRPRA	uid_0017116	GAGACGGCCACCTAGAGCAT	556
NM_001220771	IKZF1	uid_0020540	CAATGCGAGTGAGCAACTTC	556
NM_001267698	CD63	uid_0023415	GGCTCGGCCCACCCCGCGCC	556
NM_001286587	AIG1	uid_0026850	CTGGAGCGGGTTGCTGCTGC	556
NM_006309	LRRFIP2	uid_0039237	GTAAAGAATGCCATCTCATT	556
NM_001204860	ELOC	uid_0020072	GACTCCCGAGAGCCTCTCTA	555
NM_181429	TAS2R42	uid_0066757	AGACTCTATCCAACAGCAGA	555
NM_001166276	ARHGAP25	uid_0015542	AGCTAACAGCTTCTGTCTTG	554
NM_001242474	ZNF345	uid_0020708	TTGGTGCCAGAGTCCGCGCC	554
NM_001242833	NDRG4	uid_0020934	TGTCTCCCAGCAGCCAATAT	553
NM_002310	LIFR	uid_0030587	GCAGTGCAAAACAAAACTCT	551
NM_145792	MGST1	uid_0062214	GAGGTTTAGAGGAACGTTTA	550
NM_000092	COL4A4	uid_00183	GCGCGCCCACCATGAGCGCC	549
NM_001080473	non	uid_007560	GCCTTTCCCCCCGCGGATTT	549
NM_001142274	CLASP1	uid_0012100	GGCAGCCGCCTCTCTGGTCT	549
NM_003487	TAF15	uid_0033178	AATGGTACGGCTAGCGGAGG	549
NM_173092	KCNH6	uid_0064782	CCCGGGCCGGCGCAGAGGAG	549
NM_001144885	CITED1	uid_0012970	TGAGGTCGACTGGGCAGTAG	548
NM_001137675	ATXN1L	uid_0012006	TGCCACACTGCCTTCGCGTC	547
NM_012458	TIMM13	uid_0042212	TCTTAGACATCCGCTTCATT	547
NM_002033	FUT4	uid_0029917	CTCGGCGGGCCACGAGATCC	546
NM_000214	JAG1	uid_00472	GGGCAGCGGGATGCTCAGGG	545
NM_002941	ROBO1	uid_0031965	GTCCAAGTGTGCGCTTCTAT	545
NM_000785	CYP27B1	uid_001737	AGGGCCTAAGATTTTCCTCC	543
NM_001244764	TNIP3	uid_0021547	GTTGTGAATCTTTTATCTGT	543
NM_014856	DENND4B	uid_0044327	GTGGGAAGCTACCTGGGTGC	543
NM_176885	TAS2R31	uid_0065970	CAAAGCTTCCACCGGGAGGA	542
[truncated: 6,276 more rows]
